# Supplementary material for: Brightness modulations of our nearest terrestrial planet Venus reveal atmospheric super-rotation rather than surface features
Source: Nat Commun. 2020 Nov 12;11:5720. doi: 10.1038/s41467-020-19385-6 (PMC7665209; doi:10.1038/s41467-020-19385-6)
Supplement: Supplementary file 6 — Supplementary Data 1 [file 41467_2020_19385_MOESM6_ESM.txt]

# Time of generation (UTC) : Tue Feb 25 13:03:18 2020
# Wavelength: 283 nm
# Akatsuki internal data version: v20190401
# Camera: UVI/Akatsuki, JAXA (PI. Shigeto Watanabe)
# Details of image processing: see Methods 'Image processing' subsection
#------------------------------------------------------
# Julian day , solar phase angle (deg) , disk-int brightness
#------------------------------------------------------
2457363.722  46.4 0.1284
2457364.227  60.5 0.0960
2457364.345  62.0 0.0966
2457364.428  63.0 0.0935
2457364.511  63.9 0.0901
2457364.595  64.7 0.0876
2457365.046  68.2 0.0849
2457365.129  68.8 0.0837
2457365.213  69.3 0.0839
2457365.338  70.1 0.0852
2457365.421  70.6 0.0844
2457366.088  73.9 0.0853
2457366.171  74.3 0.0855
2457366.254  74.6 0.0849
2457366.874  77.2 0.0857
2457367.244  78.6 0.0836
2457367.657  80.1 0.0812
2457367.990  81.2 0.0802
2457450.730 112.5 0.0561
2457450.813 110.4 0.0556
2457450.897 108.0 0.0600
2457451.056 101.5 0.0638
2457451.140  96.1 0.0691
2457479.135  90.9 0.0733
2457480.135  86.6 0.0766
2457481.135  81.1 0.0812
2457481.864  75.1 0.0932
2457481.947  74.1 0.0938
2457482.030  73.1 0.0937
2457482.114  71.9 0.1022
2457482.197  70.5 0.1022
2457482.280  69.0 0.1017
2457483.114 115.7 0.0552
2457483.197 112.7 0.0549
2457483.364 108.7 0.0588
2457484.135  99.5 0.0669
2457485.135  93.3 0.0734
2457486.135  88.7 0.0762
2457487.135  84.7 0.0781
2457489.135  77.2 0.0904
2457490.135  73.2 0.0896
2457491.135  68.6 0.0916
2457492.135  62.5 0.1043
2457495.135  82.6 0.0799
2457496.135  76.5 0.0887
2457497.135  71.8 0.0953
2457498.135  67.6 0.0978
2457499.135  63.6 0.1063
2457500.135  59.5 0.1138
2457501.135  55.1 0.1180
2457502.135  49.9 0.1278
2457503.135  42.8 0.1528
2457503.801  34.4 0.1886
2457503.885  32.8 0.1895
2457503.968  30.9 0.1893
2457504.051  28.6 0.2131
2457504.135  25.8 0.2186
2457504.218  22.0 0.2536
2457504.926  84.8 0.0809
2457505.010  82.2 0.0798
2457505.093  80.1 0.0869
2457505.176  78.3 0.0859
2457505.260  76.7 0.0854
2457505.343  75.3 0.0906
2457505.426  74.1 0.0900
2457506.135  66.8 0.1020
2457507.135  60.2 0.1194
2457508.135  55.1 0.1258
2457509.135  50.4 0.1242
2457510.134  46.0 0.1381
2457511.135  41.4 0.1555
2457512.134  36.4 0.1723
2457513.135  30.5 0.1812
2457514.134  22.3 0.2396
2457514.926   9.2 0.3148
2457515.009   6.7 0.3604
2457515.093   4.0 0.3422
2457515.843  75.9 0.0987
2457515.926  72.1 0.1047
2457516.010  69.1 0.1023
2457516.093  66.6 0.1099
2457516.176  64.5 0.1075
2457516.260  62.8 0.1122
2457517.134  51.4 0.1217
2457518.135  44.0 0.1420
2457519.134  38.2 0.1606
2457519.218  37.7 0.1607
2457520.135  33.0 0.1782
2457521.051  28.5 0.1997
2457521.218  27.7 0.2001
2457522.051  23.5 0.2256
2457522.218  22.6 0.2302
2457523.051  18.1 0.2755
2457523.218  17.1 0.2783
2457524.051  11.8 0.2957
2457524.218  10.6 0.2954
2457525.051   3.4 0.3307
2457525.218   1.7 0.3056
2457525.843   9.2 0.3171
2457525.926  11.4 0.2888
2457526.010  13.9 0.2925
2457526.093  16.9 0.2670
2457526.176  20.7 0.2479
2457526.260  25.8 0.2155
2457526.343  33.2 0.1765
2457526.885  65.7 0.1079
2457526.968  60.4 0.1194
2457527.051  56.5 0.1284
2457527.135  53.4 0.1270
2457527.218  50.9 0.1385
2457527.301  48.7 0.1365
2457528.093  36.3 0.1662
2457528.176  35.4 0.1645
2457529.093  27.6 0.2060
2457529.176  27.0 0.2083
2457530.093  21.2 0.2520
2457530.176  20.7 0.2533
2457531.093  15.6 0.2869
2457531.176  15.2 0.2898
2457532.093  10.5 0.3053
2457532.176  10.1 0.3067
2457533.093   5.5 0.3518
2457533.176   5.2 0.3512
2457534.093   2.9 0.3232
2457534.176   3.1 0.3289
2457555.885  36.2 0.1749
2457555.968  36.6 0.1747
2457556.051  37.1 0.1700
2457556.135  37.5 0.1680
2457556.218  37.9 0.1664
2457556.301  38.4 0.1650
2457556.385  38.8 0.1637
2457556.468  39.3 0.1621
2457556.885  41.6 0.1582
2457556.968  42.1 0.1536
2457557.051  42.6 0.1528
2457557.134  43.0 0.1491
2457557.218  43.6 0.1481
2457557.301  44.1 0.1453
2457557.384  44.6 0.1418
2457557.468  45.1 0.1382
2457557.885  48.0 0.1297
2457557.968  48.7 0.1247
2457558.051  49.3 0.1234
2457558.135  50.0 0.1214
2457558.218  50.7 0.1196
2457558.301  51.4 0.1172
2457558.385  52.2 0.1163
2457558.468  53.0 0.1134
2457558.843  57.2 0.1169
2457558.926  58.4 0.1138
2457559.010  59.6 0.1082
2457559.093  61.0 0.1019
2457559.176  62.5 0.0948
2457559.260  64.2 0.0904
2457561.426  24.8 0.2185
2457561.843  28.3 0.1966
2457561.926  28.9 0.1927
2457562.009  29.5 0.1881
2457562.093  30.1 0.1783
2457562.176  30.7 0.1809
2457562.259  31.2 0.1778
2457562.343  31.8 0.1744
2457562.426  32.3 0.1731
2457562.843  34.7 0.1678
2457562.926  35.2 0.1641
2457563.009  35.7 0.1597
2457563.093  36.1 0.1583
2457563.176  36.6 0.1560
2457563.259  37.0 0.1532
2457563.343  37.4 0.1502
2457563.426  37.9 0.1474
2457563.843  39.9 0.1506
2457563.926  40.3 0.1486
2457564.009  40.7 0.1470
2457564.093  41.1 0.1456
2457564.176  41.5 0.1439
2457564.259  41.9 0.1414
2457564.343  42.3 0.1389
2457564.426  42.7 0.1372
2457564.926  45.0 0.1348
2457565.009  45.3 0.1324
2457565.093  45.7 0.1298
2457565.176  46.1 0.1271
2457565.259  46.4 0.1233
2457565.343  46.8 0.1204
2457565.426  47.2 0.1176
2457565.843  49.0 0.1228
2457565.926  49.4 0.1231
2457566.009  49.7 0.1227
2457566.093  50.1 0.1219
2457566.176  50.5 0.1211
2457566.259  50.9 0.1186
2457566.343  51.2 0.1170
2457566.426  51.6 0.1169
2457566.843  53.5 0.1171
2457566.926  53.9 0.1137
2457567.009  54.2 0.1122
2457567.093  54.6 0.1108
2457567.176  55.0 0.1110
2457567.259  55.4 0.1083
2457567.343  55.8 0.1071
2457567.426  56.2 0.1062
2457567.843  58.3 0.1099
2457567.926  58.7 0.1083
2457568.009  59.1 0.1068
2457568.093  59.6 0.1075
2457568.176  60.0 0.1033
2457568.259  60.5 0.1010
2457568.343  60.9 0.0987
2457568.426  61.4 0.0957
2457569.843  72.3 0.0849
2457569.926  73.3 0.0828
2457570.009  74.3 0.0801
2457570.093  75.5 0.0781
2457570.176  76.9 0.0763
2457570.259  78.4 0.0827
2457570.426  82.1 0.0735
2457571.843  39.1 0.1552
2457571.926  40.2 0.1482
2457572.010  41.2 0.1404
2457572.093  42.1 0.1377
2457572.176  42.9 0.1420
2457572.260  43.7 0.1362
2457572.343  44.4 0.1341
2457572.426  45.1 0.1298
2457572.801  47.9 0.1249
2457572.885  48.5 0.1208
2457572.968  49.0 0.1184
2457573.051  49.5 0.1146
2457573.135  50.0 0.1124
2457573.218  50.5 0.1099
2457573.301  51.0 0.1076
2457573.385  51.5 0.1075
2457573.801  53.7 0.1121
2457573.884  54.1 0.1123
2457573.968  54.5 0.1119
2457574.051  54.9 0.1140
2457574.134  55.3 0.1129
2457574.218  55.7 0.1142
2457574.301  56.1 0.1138
2457574.384  56.5 0.1126
2457574.801  58.4 0.1153
2457574.884  58.7 0.1136
2457574.968  59.1 0.1123
2457575.051  59.5 0.1104
2457575.134  59.8 0.1097
2457575.218  60.2 0.1083
2457575.301  60.5 0.1061
2457575.384  60.9 0.1045
2457575.801  62.6 0.1045
2457575.884  62.9 0.1025
2457575.968  63.2 0.1003
2457576.051  63.6 0.0986
2457576.135  63.9 0.0961
2457576.218  64.3 0.0942
2457576.301  64.6 0.0915
2457576.384  64.9 0.0896
2457576.801  66.6 0.0913
2457576.884  66.9 0.0899
2457576.968  67.3 0.0883
2457577.051  67.6 0.0864
2457577.134  67.9 0.0834
2457577.218  68.3 0.0812
2457577.301  68.6 0.0778
2457577.384  68.9 0.0757
2457577.801  70.6 0.0774
2457577.884  71.0 0.0780
2457577.968  71.3 0.0789
2457578.051  71.7 0.0798
2457578.134  72.0 0.0808
2457578.218  72.4 0.0823
2457578.301  72.8 0.0828
2457578.384  73.1 0.0827
2457578.801  75.0 0.0912
2457578.884  75.4 0.0914
2457578.968  75.8 0.0903
2457579.051  76.2 0.0897
2457579.134  76.6 0.0882
2457579.218  77.0 0.0869
2457579.301  77.4 0.0844
2457579.759  79.9 0.0808
2457579.843  80.4 0.0799
2457579.926  81.0 0.0786
2457580.009  81.5 0.0774
2457580.093  82.0 0.0769
2457580.176  82.6 0.0739
2457580.259  83.2 0.0719
2457580.343  83.8 0.0712
2457580.801  87.9 0.0691
2457580.885  88.9 0.0653
2457580.968  89.9 0.0622
2457582.416  54.3 0.1114
2457582.968  61.3 0.1080
2457583.051  62.1 0.1053
2457583.134  62.8 0.1019
2457583.218  63.4 0.0991
2457583.968  68.3 0.0933
2457584.051  68.7 0.0912
2457584.134  69.2 0.0899
2457584.218  69.6 0.0867
2457584.968  73.2 0.0787
2457585.051  73.5 0.0765
2457585.134  73.9 0.0753
2457585.218  74.2 0.0756
2457585.968  77.3 0.0717
2457586.051  77.6 0.0716
2457586.134  78.0 0.0732
2457586.218  78.3 0.0717
2457586.968  81.1 0.0794
2457587.051  81.5 0.0790
2457587.134  81.8 0.0784
2457587.218  82.1 0.0779
2457587.968  84.9 0.0736
2457588.051  85.2 0.0721
2457588.134  85.5 0.0704
2457588.218  85.9 0.0685
2457588.968  88.8 0.0670
2457589.051  89.2 0.0671
2457589.134  89.5 0.0662
2457589.218  89.9 0.0662
2457589.968  93.2 0.0632
2457590.051  93.6 0.0631
2457590.134  94.0 0.0637
2457590.218  94.4 0.0634
2457590.968  98.6 0.0647
2457591.051  99.2 0.0636
2457591.134  99.8 0.0622
2457591.218 100.4 0.0606
2457592.864  61.0 0.0983
2457592.947  64.8 0.0931
2457593.114  69.7 0.0901
2457593.197  71.4 0.0857
2457593.280  72.8 0.0873
2457593.364  74.1 0.0812
2457593.968  80.3 0.0813
2457594.051  80.9 0.0787
2457594.134  81.5 0.0781
2457594.218  82.1 0.0762
2457594.968  86.5 0.0721
2457595.051  86.9 0.0707
2457595.134  87.3 0.0687
2457595.218  87.7 0.0669
2457595.968  91.1 0.0602
2457596.051  91.4 0.0584
2457596.134  91.8 0.0565
2457596.218  92.1 0.0546
2457596.968  95.1 0.0638
2457597.051  95.4 0.0643
2457597.134  95.7 0.0648
2457597.218  96.0 0.0648
2457597.968  98.9 0.0646
2457598.051  99.2 0.0642
2457598.134  99.5 0.0620
2457598.947 102.6 0.0594
2457599.030 103.0 0.0587
2457599.114 103.3 0.0580
2457599.197 103.6 0.0572
2457599.947 106.7 0.0513
2457600.030 107.0 0.0494
2457600.114 107.4 0.0466
2457600.197 107.8 0.0455
2457600.947 111.3 0.0543
2457601.030 111.7 0.0539
2457601.114 112.2 0.0533
2457601.197 112.6 0.0528
2457601.947 117.4 0.0522
2457602.030 118.0 0.0507
2457602.114 118.7 0.0488
2457602.197 119.4 0.0478
2457603.676  74.8 0.0748
2457603.843  82.1 0.0672
2457603.926  84.5 0.0632
2457604.010  86.4 0.0661
2457604.093  88.0 0.0621
2457604.176  89.3 0.0588
2457604.260  90.6 0.0622
2457604.968  97.5 0.0644
2457605.051  98.1 0.0651
2457605.134  98.7 0.0651
2457605.218  99.3 0.0644
2457605.968 103.6 0.0630
2457606.051 104.1 0.0618
2457606.134 104.5 0.0606
2457606.218 104.9 0.0592
2457606.968 108.4 0.0558
2457607.051 108.7 0.0550
2457607.134 109.1 0.0541
2457607.218 109.5 0.0530
2457607.968 112.6 0.0514
2457608.051 112.9 0.0499
2457608.134 113.3 0.0488
2457608.218 113.6 0.0475
2457608.968 116.7 0.0505
2457609.051 117.0 0.0501
2457609.134 117.3 0.0501
2457609.218 117.7 0.0499
2457609.968 120.8 0.0517
2457610.051 121.2 0.0520
2457610.989 125.4 0.0469
2457611.072 125.8 0.0461
2457611.989 130.6 0.0428
2457614.510  81.4 0.0722
2457614.676  92.6 0.0614
2457614.760  95.8 0.0621
2457614.843  98.4 0.0566
2457614.926 100.4 0.0534
2457615.010 102.2 0.0533
2457615.093 103.7 0.0497
2457615.176 105.1 0.0482
2457615.259 106.3 0.0504
2457615.343 107.4 0.0494
2457615.426 108.4 0.0493
2457615.822 112.3 0.0540
2457615.905 113.0 0.0537
2457616.759 119.0 0.0516
2457616.843 119.5 0.0509
2457617.822 124.7 0.0489
2457617.905 125.1 0.0486
2457618.864 129.6 0.0417
2457618.947 129.9 0.0411
2457619.864 134.1 0.0437
2457619.947 134.5 0.0433
2457620.864 138.7 0.0406
2457620.947 139.1 0.0397
2457625.551  96.4 0.0565
2457625.635 102.5 0.0508
2457626.884 128.3 0.0452
2457626.968 129.1 0.0451
2457627.884 136.0 0.0458
2457627.968 136.6 0.0429
2457628.884 142.0 0.0396
2457628.968 142.4 0.0381
2457637.780 142.6 0.0379
2457669.149 113.7 0.0583
2457669.232 111.4 0.0582
2457669.315 108.5 0.0625
2457669.399 104.9 0.0651
2457669.482  99.9 0.0675
2457669.565  92.5 0.0753
2457679.881 105.0 0.0668
2457679.964 103.7 0.0667
2457680.048 102.2 0.0660
2457680.131 100.5 0.0652
2457680.214  98.5 0.0704
2457680.298  96.1 0.0694
2457680.381  93.0 0.0736
2457680.465  88.9 0.0771
2457680.548  82.7 0.0859
2457686.968 112.8 0.0593
2457687.051 112.4 0.0588
2457687.134 112.1 0.0590
2457687.218 111.8 0.0591
2457687.971 108.6 0.0617
2457688.055 108.3 0.0613
2457688.138 107.9 0.0614
2457688.221 107.6 0.0615
2457688.971 104.1 0.0637
2457689.055 103.6 0.0634
2457689.138 103.2 0.0629
2457689.221 102.8 0.0626
2457689.933  98.5 0.0701
2457690.016  98.0 0.0702
2457690.100  97.4 0.0707
2457690.183  96.7 0.0719
2457690.266  96.0 0.0719
2457690.350  95.3 0.0722
2457690.433  94.6 0.0731
2457690.516  93.8 0.0713
2457690.857  89.7 0.0820
2457690.940  88.4 0.0806
2457691.024  87.0 0.0867
2457691.107  85.2 0.0858
2457691.190  83.1 0.0925
2457691.274  80.4 0.0911
2457691.357  76.8 0.0976
2457693.145 117.0 0.0538
2457693.228 116.4 0.0537
2457693.312 115.8 0.0542
2457693.395 115.3 0.0543
2457693.982 111.9 0.0581
2457694.065 111.4 0.0584
2457694.148 111.0 0.0582
2457694.232 110.6 0.0584
2457694.982 107.2 0.0651
2457695.065 106.8 0.0652
2457695.148 106.5 0.0654
2457695.232 106.1 0.0657
2457695.985 103.1 0.0656
2457696.068 102.8 0.0648
2457696.152 102.5 0.0643
2457696.235 102.2 0.0639
2457696.943  99.5 0.0673
2457697.027  99.2 0.0671
2457697.110  98.9 0.0673
2457697.193  98.5 0.0678
2457697.277  98.2 0.0680
2457697.360  97.9 0.0680
2457697.443  97.6 0.0681
2457697.527  97.3 0.0683
2457697.944  95.7 0.0723
2457698.027  95.4 0.0714
2457698.110  95.1 0.0710
2457698.194  94.8 0.0708
2457698.277  94.4 0.0701
2457698.360  94.1 0.0697
2457698.443  93.8 0.0698
2457698.527  93.4 0.0697
2457698.947  91.8 0.0737
2457699.030  91.4 0.0733
2457699.114  91.1 0.0734
2457699.197  90.7 0.0744
2457699.280  90.4 0.0748
2457699.364  90.0 0.0744
2457699.447  89.6 0.0756
2457699.530  89.3 0.0758
2457699.947  87.3 0.0819
2457700.030  86.9 0.0820
2457700.114  86.5 0.0816
2457700.197  86.0 0.0813
2457700.280  85.6 0.0807
2457700.364  85.1 0.0801
2457700.447  84.7 0.0797
2457700.530  84.2 0.0793
2457700.950  81.5 0.0847
2457701.034  80.9 0.0861
2457701.117  80.3 0.0850
2457701.200  79.6 0.0851
2457701.284  78.9 0.0853
2457701.367  78.1 0.0828
2457701.450  77.3 0.0916
2457701.534  76.4 0.0916
2457701.881  71.3 0.1018
2457701.964  69.6 0.1002
2457702.048  67.5 0.1050
2457702.131  64.7 0.1087
2457702.214  60.9 0.1150
2457703.954 100.0 0.0662
2457704.037  99.5 0.0671
2457704.121  98.9 0.0655
2457704.204  98.4 0.0657
2457704.454  96.9 0.0726
2457704.537  96.4 0.0724
2457704.954  94.3 0.0757
2457705.037  93.9 0.0743
2457705.121  93.5 0.0743
2457705.204  93.1 0.0749
2457705.287  92.7 0.0742
2457705.371  92.3 0.0748
2457705.454  91.9 0.0749
2457705.537  91.6 0.0748
2457705.954  89.8 0.0775
2457706.037  89.5 0.0765
2457706.121  89.1 0.0756
2457706.204  88.8 0.0755
2457706.287  88.5 0.0753
2457706.371  88.1 0.0751
2457706.454  87.8 0.0749
2457706.537  87.5 0.0747
2457706.957  85.9 0.0762
2457707.041  85.5 0.0750
2457707.124  85.2 0.0749
2457707.207  84.9 0.0747
2457707.291  84.6 0.0749
2457707.374  84.3 0.0753
2457707.457  84.0 0.0761
2457707.541  83.7 0.0768
2457707.957  82.1 0.0844
2457708.041  81.8 0.0839
2457708.124  81.5 0.0840
2457708.207  81.2 0.0843
2457708.291  80.8 0.0845
2457708.374  80.5 0.0847
2457708.457  80.2 0.0849
2457708.541  79.9 0.0853
2457708.957  78.3 0.0899
2457709.041  78.0 0.0894
2457709.124  77.6 0.0894
2457709.207  77.3 0.0896
2457709.291  77.0 0.0898
2457709.374  76.7 0.0903
2457709.457  76.3 0.0900
2457709.541  76.0 0.0901
2457709.957  74.2 0.0969
2457710.041  73.9 0.0965
2457710.124  73.5 0.0956
2457710.207  73.1 0.0946
2457710.291  72.8 0.0933
2457710.374  72.4 0.0916
2457710.457  72.0 0.0889
2457710.541  71.6 0.0877
2457710.961  69.5 0.0871
2457711.044  69.0 0.0863
2457711.128  68.6 0.0861
2457711.211  68.1 0.0854
2457711.294  67.6 0.0864
2457711.378  67.1 0.0871
2457711.461  66.6 0.0880
2457711.544  66.1 0.0888
2457711.961  63.0 0.1031
2457712.044  62.3 0.1149
2457712.128  61.5 0.1148
2457712.211  60.7 0.1159
2457712.294  59.8 0.1169
2457712.378  58.9 0.1179
2457712.461  57.8 0.1191
2457712.544  56.6 0.1194
2457712.892  49.2 0.1426
2457712.975  46.1 0.1491
2457713.961  93.0 0.0778
2457714.044  91.7 0.0761
2457714.128  90.6 0.0737
2457714.211  89.5 0.0725
2457714.294  88.6 0.0747
2457714.378  87.7 0.0726
2457714.461  86.9 0.0729
2457714.544  86.2 0.0715
2457714.961  83.0 0.0753
2457715.044  82.5 0.0730
2457715.128  81.9 0.0732
2457715.211  81.4 0.0730
2457715.294  80.9 0.0731
2457715.378  80.4 0.0728
2457715.461  79.9 0.0735
2457715.544  79.5 0.0750
2457715.961  77.3 0.0875
2457716.044  76.9 0.0877
2457716.211  76.1 0.0901
2457716.294  75.7 0.0910
2457716.378  75.3 0.0920
2457716.461  75.0 0.0927
2457716.544  74.6 0.0903
2457716.961  72.8 0.0928
2457717.044  72.4 0.0931
2457717.128  72.1 0.0935
2457717.211  71.7 0.0941
2457717.294  71.4 0.0946
2457717.378  71.0 0.0951
2457717.461  70.7 0.0960
2457717.544  70.3 0.0967
2457717.964  68.6 0.0999
2457718.048  68.3 0.1006
2457718.131  68.0 0.1011
2457718.214  67.6 0.1016
2457718.298  67.3 0.1020
2457718.381  67.0 0.1020
2457718.464  66.6 0.1014
2457718.548  66.3 0.1013
2457718.964  64.6 0.0981
2457719.048  64.3 0.0974
2457719.131  64.0 0.0968
2457719.214  63.6 0.0959
2457719.298  63.3 0.0953
2457719.381  63.0 0.0949
2457719.464  62.6 0.0947
2457719.548  62.3 0.0948
2457719.964  60.5 0.1003
2457720.048  60.2 0.1021
2457720.131  59.8 0.1040
2457720.214  59.5 0.1059
2457720.298  59.1 0.1077
2457720.381  58.7 0.1093
2457720.464  58.4 0.1107
2457720.548  58.0 0.1121
2457720.964  56.1 0.1176
2457721.048  55.7 0.1194
2457721.131  55.2 0.1212
2457721.214  54.8 0.1228
2457721.298  54.4 0.1248
2457721.381  54.0 0.1266
2457721.464  53.5 0.1273
2457721.548  53.1 0.1286
2457721.964  50.7 0.1328
2457722.048  50.2 0.1320
2457722.131  49.7 0.1326
2457722.381  48.0 0.1327
2457722.464  47.4 0.1333
2457722.843  44.2 0.1374
2457723.010  42.5 0.1356
2457723.093  41.6 0.1387
2457723.176  40.6 0.1417
2457723.260  39.5 0.1453
2457723.343  38.3 0.1448
2457723.426  37.0 0.1479
2457723.510  35.5 0.1545
2457724.426  92.4 0.0728
2457724.510  88.3 0.0774
2457724.992  76.7 0.0912
2457725.075  75.6 0.0939
2457725.159  74.5 0.0943
2457725.242  73.5 0.0963
2457725.325  72.6 0.0984
2457725.409  71.7 0.0995
2457725.964  67.0 0.0968
2457726.048  66.4 0.0977
2457726.131  65.9 0.0988
2457726.214  65.3 0.1015
2457726.298  64.8 0.1024
2457726.381  64.2 0.1016
2457726.464  63.7 0.1033
2457726.548  63.2 0.1038
2457726.964  60.9 0.1025
2457727.048  60.4 0.1027
2457727.131  60.0 0.1032
2457727.214  59.6 0.1036
2457727.298  59.2 0.1039
2457727.381  58.7 0.1036
2457727.464  58.3 0.1045
2457727.548  57.9 0.1053
2457727.964  55.9 0.1134
2457728.048  55.5 0.1157
2457728.131  55.1 0.1178
2457728.214  54.8 0.1200
2457728.298  54.4 0.1219
2457728.381  54.0 0.1236
2457728.464  53.6 0.1255
2457728.548  53.2 0.1269
2457728.964  51.4 0.1313
2457729.048  51.0 0.1317
2457729.131  50.6 0.1328
2457729.214  50.3 0.1339
2457729.298  49.9 0.1347
2457729.381  49.5 0.1353
2457729.464  49.2 0.1357
2457729.548  48.8 0.1359
2457729.964  47.0 0.1362
2457730.048  46.6 0.1363
2457730.131  46.2 0.1363
2457730.214  45.8 0.1365
2457730.298  45.5 0.1369
2457730.381  45.1 0.1370
2457730.464  44.7 0.1373
2457730.548  44.3 0.1366
2457730.961  42.4 0.1379
2457731.044  42.0 0.1347
2457731.128  41.6 0.1377
2457731.211  41.2 0.1384
2457731.294  40.8 0.1394
2457731.378  40.4 0.1403
2457731.461  39.9 0.1404
2457731.544  39.5 0.1429
2457731.961  37.3 0.1526
2457735.515  75.2 0.0808
2457735.594  72.1 0.0870
2457735.813  66.0 0.0932
2457735.897  64.3 0.0999
2457735.980  62.7 0.1042
2457736.063  61.4 0.1076
2457736.147  60.1 0.1102
2457736.952  51.6 0.1299
2457737.035  50.9 0.1320
2457737.119  50.2 0.1318
2457737.202  49.6 0.1336
2457737.949  44.6 0.1432
2457738.032  44.1 0.1441
2457738.115  43.6 0.1448
2457738.199  43.1 0.1477
2457738.282  42.6 0.1473
2457738.365  42.2 0.1478
2457738.449  41.7 0.1479
2457738.532  41.2 0.1483
2457738.949  39.0 0.1501
2457739.032  38.6 0.1511
2457739.115  38.1 0.1510
2457739.199  37.7 0.1522
2457739.282  37.3 0.1541
2457739.365  36.9 0.1548
2457739.449  36.4 0.1565
2457739.532  36.0 0.1576
2457739.949  33.9 0.1685
2457740.032  33.5 0.1712
2457740.115  33.1 0.1740
2457740.199  32.7 0.1767
2457740.282  32.3 0.1796
2457740.365  31.9 0.1827
2457740.449  31.5 0.1857
2457740.532  31.1 0.1882
2457740.945  29.0 0.2046
2457741.029  28.6 0.2076
2457741.112  28.2 0.2105
2457741.195  27.8 0.2135
2457741.279  27.4 0.2170
2457741.362  27.0 0.2197
2457741.445  26.5 0.2217
2457741.529  26.1 0.2220
2457741.945  24.0 0.2267
2457742.029  23.5 0.2288
2457742.112  23.1 0.2294
2457742.195  22.7 0.2301
2457742.279  22.2 0.2313
2457742.362  21.7 0.2350
2457742.445  21.3 0.2369
2457742.529  20.8 0.2392
2457742.945  18.4 0.2468
2457743.029  17.9 0.2484
2457743.112  17.4 0.2493
2457743.195  16.9 0.2529
2457743.279  16.4 0.2554
2457743.362  15.9 0.2542
2457743.445  15.4 0.2564
2457743.529  14.8 0.2586
2457743.945  11.9 0.2712
2457744.029  11.3 0.2745
2457744.112  10.7 0.2811
2457744.279   9.4 0.2957
2457744.362   8.7 0.3043
2457744.445   8.0 0.3144
2457744.529   7.4 0.3256
2457744.921   4.6 0.3505
2457745.171   5.1 0.3475
2457745.254   5.9 0.3438
2457745.338   7.1 0.3301
2457745.504  10.5 0.2965
2457745.841  23.9 0.2280
2457745.924  30.5 0.1917
2457746.466  70.1 0.0957
2457746.549  64.3 0.1061
2457746.772  54.8 0.1211
2457746.855  52.3 0.1295
2457746.938  50.2 0.1350
2457747.022  48.4 0.1384
2457747.105  46.7 0.1449
2457747.188  45.3 0.1482
2457747.272  43.9 0.1518
2457747.355  42.7 0.1566
2457747.438  41.5 0.1588
2457747.522  40.4 0.1623
2457747.942  35.9 0.1743
2457748.025  35.1 0.1780
2457748.108  34.3 0.1816
2457748.192  33.6 0.1850
2457748.275  32.9 0.1883
2457748.358  32.2 0.1911
2457748.442  31.5 0.1916
2457748.525  30.9 0.1956
2457748.938  27.9 0.2043
2457749.022  27.3 0.2050
2457749.105  26.8 0.2092
2457749.188  26.2 0.2116
2457749.272  25.7 0.2128
2457749.355  25.2 0.2157
2457749.438  24.7 0.2169
2457749.522  24.2 0.2181
2457749.938  21.7 0.2305
2457750.022  21.2 0.2347
2457750.105  20.7 0.2382
2457750.188  20.3 0.2412
2457750.272  19.8 0.2446
2457750.355  19.3 0.2478
2457750.438  18.9 0.2508
2457750.522  18.4 0.2533
2457751.022  15.7 0.2718
2457751.105  15.2 0.2742
2457751.188  14.8 0.2774
2457751.272  14.4 0.2783
2457751.355  13.9 0.2799
2457751.438  13.5 0.2829
2457751.522  13.0 0.2843
2457751.938  10.8 0.2899
2457752.022  10.4 0.2941
2457752.105   9.9 0.2969
2457752.188   9.5 0.2999
2457752.272   9.1 0.3038
2457752.355   8.6 0.3092
2457752.438   8.2 0.3086
2457752.522   7.7 0.3220
2457752.938   5.4 0.3437
2457753.022   5.0 0.3457
2457753.105   4.5 0.3389
2457753.188   4.1 0.3331
2457753.272   3.6 0.3304
2457753.355   3.1 0.3182
2457753.438   2.7 0.3112
2457753.935   0.9 0.3066
2457754.018   1.2 0.3051
2457754.102   1.7 0.3035
2457754.185   2.2 0.3008
2457754.268   2.7 0.3081
2457754.352   3.2 0.3159
2457754.435   3.8 0.3255
2457754.518   4.3 0.3337
2457754.931   7.4 0.3265
2457755.015   8.0 0.3180
2457755.098   8.7 0.3114
2457755.181   9.4 0.3048
2457755.265  10.1 0.3039
2457755.348  10.9 0.3005
2457755.431  11.6 0.2931
2457755.515  12.4 0.2929
2457755.931  17.1 0.2761
2457756.015  18.2 0.2723
2457756.098  19.3 0.2681
2457756.181  20.6 0.2605
2457756.265  21.9 0.2499
2457756.348  23.4 0.2423
2457756.515  26.8 0.2144
2457756.792  35.0 0.1742
2457756.876  38.6 0.1604
2457756.959  43.2 0.1484
2457757.042  49.5 0.1333
2457757.751  44.8 0.1427
2457757.834  41.0 0.1548
2457757.917  37.8 0.1622
2457758.001  35.2 0.1708
2457758.084  33.0 0.1764
2457758.167  31.1 0.1876
2457758.251  29.3 0.1959
2457758.334  27.8 0.2050
2457758.418  26.3 0.2148
2457758.501  25.0 0.2230
2457758.928  19.6 0.2602
2457759.011  18.7 0.2691
2457759.095  17.8 0.2779
2457759.178  17.0 0.2802
2457759.261  16.2 0.2898
2457759.345  15.5 0.2901
2457759.428  14.8 0.2924
2457759.511  14.1 0.2943
2457759.928  10.9 0.2973
2457760.011  10.3 0.2980
2457760.095   9.7 0.3045
2457760.178   9.1 0.3089
2457760.261   8.6 0.3136
2457760.345   8.1 0.3164
2457760.428   7.5 0.3224
2457760.511   7.0 0.3248
2457760.924   4.8 0.3330
2457761.008   4.4 0.3315
2457761.091   4.0 0.3265
2457761.174   3.6 0.3216
2457761.258   3.3 0.3166
2457761.341   3.1 0.3132
2457761.424   2.9 0.3089
2457761.938   3.4 0.3211
2457762.022   3.7 0.3273
2457762.105   4.0 0.3344
2457762.188   4.3 0.3393
2457762.272   4.7 0.3443
2457762.355   5.1 0.3496
2457762.438   5.4 0.3487
2457762.522   5.8 0.3501
2457762.921   7.8 0.3257
2457763.004   8.2 0.3193
2457763.088   8.6 0.3132
2457763.171   9.0 0.3106
2457763.254   9.5 0.3043
2457763.338   9.9 0.3014
2457763.421  10.3 0.3021
2457763.504  10.8 0.2972
2457763.921  13.0 0.2887
2457764.004  13.4 0.2877
2457764.088  13.9 0.2827
2457764.171  14.3 0.2851
2457764.254  14.8 0.2830
2457764.338  15.2 0.2765
2457764.421  15.7 0.2736
2457764.504  16.2 0.2702
2457764.588  16.6 0.2713
2457764.671  17.1 0.2657
2457764.754  17.6 0.2611
2457764.959  18.8 0.2492
2457765.042  19.3 0.2437
2457765.126  19.8 0.2385
2457765.209  20.3 0.2327
2457765.292  20.8 0.2282
2457765.376  21.4 0.2239
2457765.459  21.9 0.2229
2457765.536  22.4 0.2161
2457765.626  23.0 0.2144
2457765.709  23.6 0.2114
2457765.959  25.4 0.2008
2457766.042  26.0 0.1991
2457766.126  26.6 0.1976
2457766.209  27.3 0.1963
2457766.292  27.9 0.1943
2457766.376  28.6 0.1922
2457766.459  29.3 0.1900
2457766.542  30.1 0.1864
2457766.626  30.8 0.1852
2457766.709  31.6 0.1845
2457766.959  34.2 0.1767
2457767.042  35.2 0.1746
2457767.126  36.2 0.1717
2457767.209  37.3 0.1697
2457767.292  38.4 0.1657
2457767.376  39.7 0.1632
2457767.459  41.0 0.1586
2457767.542  42.5 0.1539
2457767.626  44.1 0.1484
2457767.709  46.0 0.1451
2457767.959  53.3 0.1272
2457768.042  56.9 0.1200
2457768.126  61.5 0.1114
2457768.209  67.8 0.1015
2457768.855  27.8 0.1918
2457769.022  20.3 0.2393
2457769.105  17.6 0.2427
2457769.188  15.5 0.2573
2457769.272  13.6 0.2627
2457769.355  12.1 0.2693
2457769.438  10.7 0.2729
2457769.522   9.6 0.2827
2457769.914   6.7 0.3113
2457769.997   6.5 0.3249
2457770.081   6.5 0.3306
2457770.164   6.6 0.3343
2457770.247   6.8 0.3335
2457770.331   7.1 0.3309
2457770.414   7.4 0.3267
2457770.497   7.8 0.3226
2457770.911  10.1 0.3007
2457770.994  10.6 0.2953
2457771.077  11.1 0.2931
2457771.161  11.5 0.2915
2457771.244  12.0 0.2895
2457771.327  12.5 0.2861
2457771.411  13.0 0.2834
2457771.494  13.5 0.2809
2457771.911  15.8 0.2733
2457771.994  16.3 0.2716
2457772.077  16.7 0.2688
2457772.161  17.2 0.2661
2457772.244  17.6 0.2643
2457772.327  18.0 0.2608
2457772.411  18.5 0.2556
2457772.494  18.9 0.2517
2457772.917  21.1 0.2350
2457773.001  21.5 0.2309
2457773.084  22.0 0.2268
2457773.167  22.4 0.2250
2457773.251  22.8 0.2204
2457773.334  23.2 0.2198
2457773.417  23.6 0.2150
2457773.501  24.0 0.2141
2457773.907  26.1 0.1963
2457774.074  26.9 0.1913
2457774.157  27.3 0.1896
2457774.240  27.7 0.1883
2457774.324  28.1 0.1869
2457774.407  28.5 0.1854
2457774.490  28.9 0.1838
2457774.938  31.2 0.1780
2457775.022  31.6 0.1771
2457775.105  32.0 0.1757
2457775.188  32.4 0.1743
2457775.272  32.9 0.1735
2457775.355  33.3 0.1730
2457775.438  33.7 0.1725
2457775.522  34.2 0.1716
2457775.904  36.2 0.1630
2457775.987  36.6 0.1600
2457776.070  37.1 0.1569
2457776.154  37.6 0.1545
2457776.237  38.0 0.1538
2457776.320  38.5 0.1490
2457776.404  39.0 0.1466
2457776.487  39.5 0.1464
2457776.917  42.1 0.1378
2457777.001  42.7 0.1350
2457777.084  43.2 0.1340
2457777.167  43.8 0.1329
2457777.334  45.0 0.1299
2457777.417  45.6 0.1280
2457777.501  46.2 0.1279
2457777.584  46.9 0.1255
2457777.667  47.5 0.1250
2457777.751  48.2 0.1247
2457777.834  49.0 0.1232
2457777.917  49.7 0.1224
2457778.001  50.5 0.1215
2457778.084  51.3 0.1200
2457778.167  52.2 0.1174
2457778.251  53.1 0.1164
2457778.334  54.1 0.1159
2457778.417  55.2 0.1118
2457778.501  56.3 0.1108
2457778.584  57.6 0.1093
2457778.667  58.9 0.1070
2457778.872  62.9 0.1000
2457778.956  65.0 0.0978
2457779.039  67.5 0.0946
2457779.122  70.4 0.0896
2457779.206  74.2 0.0860
2457779.289  79.3 0.0794
2457779.980  11.7 0.2776
2457780.063  11.5 0.2743
2457780.147  12.1 0.2734
2457780.230  13.1 0.2634
2457780.313  14.2 0.2627
2457780.473  16.2 0.2576
2457780.792  19.9 0.2309
2457780.876  20.7 0.2290
2457780.959  21.5 0.2230
2457781.043  22.3 0.2197
2457781.126  23.1 0.2189
2457781.209  23.8 0.2146
2457781.292  24.5 0.2097
2457781.376  25.1 0.2041
2457781.459  25.8 0.2023
2457781.917  29.0 0.1842
2457782.001  29.5 0.1827
2457782.084  30.0 0.1811
2457782.167  30.5 0.1796
2457782.251  31.0 0.1779
2457782.334  31.5 0.1759
2457782.417  32.0 0.1738
2457782.501  32.5 0.1719
2457782.952  35.0 0.1639
2457783.036  35.4 0.1613
2457783.119  35.8 0.1587
2457783.202  36.3 0.1554
2457783.286  36.7 0.1526
2457783.369  37.1 0.1499
2457783.452  37.5 0.1475
2457783.536  37.9 0.1452
2457783.917  39.8 0.1387
2457784.001  40.2 0.1370
2457784.084  40.5 0.1359
2457784.167  40.9 0.1353
2457784.251  41.3 0.1350
2457784.334  41.7 0.1347
2457784.417  42.1 0.1345
2457784.501  42.5 0.1343
2457784.890  44.2 0.1303
2457784.973  44.6 0.1295
2457785.056  45.0 0.1308
2457785.140  45.4 0.1282
2457785.223  45.7 0.1278
2457785.306  46.1 0.1274
2457785.390  46.5 0.1284
2457785.473  46.9 0.1273
2457787.956  59.0 0.0993
2457788.039  59.5 0.0971
2457788.122  60.0 0.0953
2457788.206  60.5 0.0944
2457788.289  61.0 0.0920
2457788.372  61.5 0.0904
2457788.456  62.1 0.0875
2457788.917  65.4 0.0912
2457789.001  66.1 0.0888
2457789.084  66.8 0.0849
2457789.167  67.6 0.0840
2457789.251  68.4 0.0838
2457789.334  69.2 0.0828
2457789.459  70.6 0.0851
2457789.543  71.6 0.0839
2457789.626  72.7 0.0815
2457789.709  74.0 0.0771
2457789.917  77.7 0.0760
2457790.001  79.6 0.0698
2457790.084  81.9 0.0688
2457790.251  88.5 0.0634
2457793.956  54.0 0.1101
2457794.039  54.4 0.1080
2457794.122  54.7 0.1072
2457794.206  55.1 0.1066
2457794.289  55.5 0.1060
2457794.372  55.9 0.1051
2457794.456  56.2 0.1040
2457794.876  58.1 0.1069
2457794.959  58.4 0.1044
2457795.042  58.8 0.1029
2457795.126  59.1 0.1013
2457795.209  59.5 0.0988
2457795.376  60.2 0.0957
2457795.459  60.5 0.0940
2457795.869  62.2 0.0971
2457795.952  62.5 0.0952
2457796.036  62.9 0.0949
2457796.119  63.2 0.0936
2457796.202  63.5 0.0922
2457796.286  63.9 0.0911
2457796.369  64.2 0.0888
2457796.452  64.6 0.0858
2457796.865  66.3 0.0877
2457796.949  66.6 0.0865
2457797.032  66.9 0.0846
2457797.115  67.3 0.0837
2457797.199  67.6 0.0831
2457797.282  68.0 0.0824
2457797.365  68.3 0.0818
2457797.876  70.5 0.0848
2457797.959  70.9 0.0848
2457798.042  71.3 0.0829
2457798.126  71.6 0.0797
2457798.209  72.0 0.0806
2457798.292  72.4 0.0794
2457798.376  72.8 0.0755
2457798.862  75.2 0.0792
2457798.945  75.6 0.0790
2457799.029  76.0 0.0761
2457799.112  76.5 0.0764
2457799.195  76.9 0.0730
2457799.279  77.4 0.0711
2457799.362  77.9 0.0725
2457799.529  78.9 0.0749
2457799.952  81.8 0.0760
2457800.036  82.5 0.0741
2457800.119  83.2 0.0728
2457800.202  83.9 0.0715
2457800.286  84.7 0.0696
2457800.369  85.5 0.0676
2457800.452  86.4 0.0659
2457800.709  89.8 0.0679
2457800.792  91.1 0.0656
2457800.876  92.7 0.0611
2457802.188  54.2 0.1142
2457802.272  55.3 0.1091
2457802.355  56.4 0.1042
2457802.438  57.3 0.0999
2457802.605  59.0 0.1046
2457802.772  60.5 0.0985
2457802.855  61.1 0.0959
2457802.938  61.8 0.0922
2457803.022  62.4 0.0902
2457803.105  63.0 0.0864
2457803.188  63.5 0.0847
2457803.272  64.1 0.0846
2457803.355  64.6 0.0839
2457803.438  65.1 0.0830
2457803.848  67.4 0.0899
2457803.931  67.8 0.0890
2457804.015  68.2 0.0884
2457804.098  68.6 0.0876
2457804.181  69.0 0.0864
2457804.265  69.4 0.0850
2457804.348  69.8 0.0837
2457804.431  70.2 0.0815
2457804.876  72.2 0.0870
2457804.959  72.5 0.0869
2457805.043  72.9 0.0869
2457805.126  73.2 0.0862
2457805.209  73.6 0.0846
2457805.293  73.9 0.0843
2457805.376  74.3 0.0835
2457805.459  74.6 0.0823
2457805.845  76.1 0.0845
2457805.928  76.5 0.0813
2457806.011  76.8 0.0803
2457806.095  77.1 0.0793
2457806.178  77.4 0.0780
2457806.261  77.7 0.0761
2457806.345  78.1 0.0742
2457806.428  78.4 0.0725
2457806.924  80.3 0.0708
2457807.008  80.6 0.0692
2457807.091  80.9 0.0692
2457807.174  81.2 0.0687
2457807.258  81.5 0.0683
2457807.341  81.8 0.0680
2457807.424  82.2 0.0676
2457807.838  83.8 0.0702
2457807.921  84.1 0.0694
2457808.004  84.4 0.0697
2457808.088  84.7 0.0696
2457808.171  85.1 0.0688
2457808.254  85.4 0.0675
2457808.338  85.7 0.0687
2457808.421  86.0 0.0694
2457808.504  86.4 0.0691
2457808.942  88.2 0.0723
2457809.025  88.6 0.0697
2457809.108  88.9 0.0689
2457809.192  89.3 0.0684
2457809.275  89.6 0.0691
2457809.358  90.0 0.0659
2457809.834  92.3 0.0703
2457809.918  92.7 0.0687
2457810.001  93.1 0.0672
2457810.084  93.6 0.0660
2457810.167  94.0 0.0645
2457810.251  94.5 0.0628
2457810.334  95.0 0.0610
2457810.417  95.5 0.0593
2457810.855  98.4 0.0639
2457810.938  99.0 0.0619
2457811.105 100.4 0.0603
2457811.188 101.2 0.0582
2457811.272 102.0 0.0567
2457811.355 102.9 0.0554
2457811.438 103.9 0.0534
2457811.605 106.3 0.0556
2457811.688 107.7 0.0540
2457811.897 112.7 0.0486
2457811.980 115.8 0.0478
2457812.542  60.8 0.0990
2457812.626  64.0 0.0935
2457812.709  66.5 0.0924
2457812.792  68.4 0.0938
2457812.876  70.0 0.0889
2457812.959  71.3 0.0861
2457813.042  72.5 0.0913
2457813.126  73.6 0.0870
2457813.209  74.6 0.0853
2457813.293  75.4 0.0803
2457813.376  76.2 0.0790
2457813.824  79.8 0.0778
2457813.907  80.4 0.0755
2457813.990  80.9 0.0741
2457814.074  81.4 0.0729
2457814.157  82.0 0.0722
2457814.240  82.4 0.0715
2457814.324  82.9 0.0708
2457814.407  83.4 0.0701
2457814.490  83.8 0.0693
2457814.949  86.1 0.0731
2457815.032  86.5 0.0721
2457815.115  86.9 0.0715
2457815.199  87.3 0.0705
2457815.282  87.6 0.0692
2457815.365  88.0 0.0680
2457815.817  89.9 0.0711
2457815.900  90.3 0.0706
2457816.067  90.9 0.0703
2457816.150  91.3 0.0684
2457816.233  91.6 0.0676
2457816.317  91.9 0.0677
2457816.400  92.3 0.0666
2457816.813  93.9 0.0649
2457816.897  94.2 0.0642
2457816.980  94.5 0.0639
2457817.063  94.8 0.0635
2457817.147  95.1 0.0645
2457817.230  95.4 0.0641
2457817.313  95.8 0.0621
2457817.397  96.1 0.0614
2457817.810  97.6 0.0598
2457817.893  97.9 0.0584
2457817.977  98.3 0.0586
2457818.060  98.6 0.0558
2457818.143  98.9 0.0541
2457818.227  99.2 0.0531
2457818.310  99.5 0.0536
2457818.393  99.8 0.0530
2457818.806 101.4 0.0590
2457818.890 101.8 0.0590
2457818.973 102.1 0.0594
2457819.056 102.4 0.0592
2457819.140 102.8 0.0595
2457819.223 103.1 0.0592
2457819.306 103.5 0.0586
2457819.390 103.8 0.0577
2457819.803 105.5 0.0610
2457819.886 105.9 0.0606
2457819.970 106.3 0.0597
2457820.053 106.6 0.0586
2457820.136 107.0 0.0573
2457820.220 107.4 0.0559
2457820.303 107.8 0.0548
2457820.386 108.2 0.0529
2457820.799 110.3 0.0549
2457820.883 110.7 0.0554
2457820.966 111.2 0.0537
2457821.049 111.7 0.0529
2457821.133 112.2 0.0518
2457821.216 112.7 0.0507
2457821.299 113.2 0.0493
2457821.383 113.7 0.0481
2457822.608 127.6 0.0399
2457823.320  73.3 0.0836
2457823.404  77.5 0.0773
2457823.556  82.5 0.0774
2457823.654  84.7 0.0768
2457823.737  86.3 0.0731
2457823.820  87.6 0.0701
2457823.904  88.8 0.0730
2457823.987  89.9 0.0696
2457824.070  90.9 0.0670
2457824.154  91.8 0.0710
2457824.320  93.4 0.0708
2457824.400  94.0 0.0699
2457824.786  97.0 0.0700
2457824.869  97.5 0.0685
2457824.952  98.0 0.0671
2457825.036  98.6 0.0659
2457825.119  99.1 0.0645
2457825.202  99.6 0.0627
2457825.286 100.0 0.0604
2457825.369 100.5 0.0590
2457825.452 100.9 0.0570
2457825.893 103.2 0.0579
2457825.977 103.6 0.0569
2457826.060 104.0 0.0566
2457826.143 104.4 0.0558
2457826.227 104.8 0.0540
2457826.310 105.1 0.0529
2457826.393 105.5 0.0519
2457826.779 107.2 0.0529
2457826.862 107.6 0.0517
2457826.945 107.9 0.0514
2457827.029 108.3 0.0521
2457827.112 108.6 0.0520
2457827.195 109.0 0.0519
2457827.279 109.3 0.0519
2457827.362 109.6 0.0506
2457827.775 111.3 0.0534
2457827.858 111.7 0.0535
2457827.942 112.0 0.0521
2457828.025 112.3 0.0519
2457828.108 112.7 0.0515
2457828.192 113.0 0.0513
2457828.275 113.3 0.0511
2457828.358 113.7 0.0503
2457828.442 114.0 0.0502
2457828.876 115.8 0.0566
2457828.959 116.1 0.0556
2457829.042 116.4 0.0550
2457829.126 116.8 0.0540
2457829.209 117.1 0.0530
2457829.293 117.5 0.0516
2457829.376 117.8 0.0504
2457829.459 118.1 0.0494
2457829.876 119.9 0.0482
2457829.959 120.3 0.0478
2457830.042 120.6 0.0474
2457830.126 121.0 0.0469
2457830.209 121.4 0.0460
2457830.292 121.7 0.0447
2457830.376 122.1 0.0442
2457830.772 124.0 0.0458
2457830.855 124.4 0.0455
2457830.938 124.8 0.0455
2457831.022 125.2 0.0455
2457831.105 125.6 0.0442
2457831.188 126.0 0.0440
2457831.272 126.5 0.0438
2457831.355 126.9 0.0430
2457831.761 129.2 0.0459
2457831.845 129.7 0.0454
2457831.928 130.3 0.0453
2457832.011 130.8 0.0432
2457832.095 131.4 0.0430
2457832.178 132.0 0.0416
2457832.261 132.6 0.0402
2457832.345 133.2 0.0388
2457832.428 133.8 0.0361
2457832.938 138.7 0.0397
2457834.206  85.4 0.0664
2457834.376  93.8 0.0595
2457834.459  96.4 0.0613
2457834.542  98.5 0.0599
2457834.813 103.5 0.0618
2457834.897 104.7 0.0596
2457834.980 105.8 0.0580
2457835.063 106.8 0.0574
2457835.147 107.7 0.0551
2457835.230 108.6 0.0535
2457835.313 109.4 0.0518
2457835.744 112.9 0.0545
2457835.827 113.5 0.0537
2457835.911 114.1 0.0529
2457835.994 114.7 0.0519
2457836.077 115.2 0.0504
2457836.161 115.8 0.0491
2457836.244 116.3 0.0486
2457836.327 116.8 0.0485
2457836.740 119.2 0.0497
2457836.824 119.6 0.0492
2457836.907 120.0 0.0493
2457836.990 120.5 0.0484
2457837.074 120.9 0.0480
2457837.157 121.3 0.0481
2457837.240 121.8 0.0474
2457837.324 122.2 0.0469
2457837.407 122.6 0.0463
2457837.792 124.4 0.0447
2457837.876 124.8 0.0450
2457837.959 125.2 0.0434
2457838.042 125.6 0.0432
2457838.126 126.0 0.0414
2457838.209 126.4 0.0414
2457838.292 126.7 0.0407
2457838.733 128.7 0.0454
2457838.900 129.5 0.0460
2457839.067 130.2 0.0455
2457839.233 130.9 0.0435
2457839.400 131.7 0.0420
2457839.834 133.6 0.0418
2457840.001 134.4 0.0412
2457840.167 135.1 0.0406
2457840.334 135.9 0.0384
2457840.727 137.7 0.0391
2457840.893 138.5 0.0367
2457841.060 139.3 0.0367
2457841.227 140.2 0.0347
2457841.723 142.7 0.0360
2457841.890 143.6 0.0352
2457842.056 144.6 0.0339
2457842.223 145.5 0.0313
2457845.258 101.2 0.0576
2457845.341 105.4 0.0580
2457845.424 108.6 0.0521
2457845.563 112.7 0.0557
2457845.647 114.7 0.0521
2457845.730 116.4 0.0484
2457845.813 117.9 0.0467
2457845.980 120.5 0.0494
2457846.063 121.7 0.0483
2457846.147 122.7 0.0475
2457846.230 123.7 0.0449
2457846.313 124.6 0.0432
2457846.393 125.5 0.0419
2457846.793 129.1 0.0475
2457846.959 130.4 0.0448
2457847.126 131.7 0.0425
2457847.293 132.8 0.0398
2457847.793 136.1 0.0434
2457847.959 137.1 0.0395
2457848.126 138.0 0.0374
2457848.293 139.0 0.0340
2457848.792 141.7 0.0359
2457848.959 142.5 0.0357
2457856.348 114.7 0.0399
2457856.431 119.4 0.0394
2457856.515 123.0 0.0345
2457856.598 125.9 0.0383
2457856.681 128.4 0.0365
2457856.765 130.5 0.0353
2457856.931 133.9 0.0389
2457857.015 135.4 0.0371
2457857.098 136.8 0.0399
2457857.181 138.0 0.0394
2457866.904 125.2 0.0474
2457867.362 118.4 0.0409
2457867.511 132.2 0.0377
2457867.595 136.9 0.0361
2457877.386 136.3 0.0432
2457877.553 132.7 0.0432
2457877.720 128.0 0.0485
2457877.803 124.9 0.0487
2457877.886 121.0 0.0525
2457877.970 116.0 0.0550
2457878.053 108.8 0.0608
2457886.070 141.6 0.0390
2457886.237 140.6 0.0387
2457886.737 137.6 0.0418
2457886.904 136.5 0.0426
2457887.070 135.3 0.0421
2457887.237 134.1 0.0419
2457887.737 129.9 0.0472
2457887.820 129.1 0.0479
2457887.904 128.3 0.0492
2457887.987 127.4 0.0486
2457888.070 126.5 0.0485
2457888.154 125.5 0.0480
2457888.237 124.4 0.0487
2457888.320 123.2 0.0475
2457888.487 120.6 0.0543
2457888.570 119.1 0.0539
2457888.654 117.4 0.0530
2457888.737 115.4 0.0565
2457888.820 113.1 0.0582
2457888.904 110.3 0.0608
2457888.987 106.9 0.0630
2457889.070 102.3 0.0675
2457893.904 139.6 0.0396
2457894.070 138.8 0.0398
2457894.237 138.0 0.0398
2457894.737 135.7 0.0399
2457894.904 135.0 0.0403
2457895.070 134.2 0.0413
2457895.237 133.5 0.0413
2457895.737 131.2 0.0434
2457895.904 130.5 0.0446
2457896.070 129.7 0.0440
2457896.237 128.9 0.0441
2457896.737 126.5 0.0461
2457896.904 125.7 0.0464
2457897.070 124.9 0.0461
2457897.237 124.0 0.0480
2457897.737 121.3 0.0515
2457897.820 120.8 0.0511
2457897.904 120.3 0.0515
2457897.987 119.8 0.0512
2457898.070 119.3 0.0510
2457898.154 118.8 0.0507
2457898.237 118.2 0.0500
2457898.320 117.7 0.0495
2457898.716 114.8 0.0547
2457898.799 114.1 0.0557
2457898.883 113.4 0.0572
2457898.966 112.6 0.0567
2457899.049 111.8 0.0567
2457899.133 110.9 0.0568
2457899.216 110.0 0.0578
2457899.299 109.1 0.0571
2457899.383 108.0 0.0558
2457899.466 106.8 0.0639
2457899.549 105.6 0.0632
2457899.633 104.1 0.0625
2457899.716 102.5 0.0614
2457899.799 100.6 0.0669
2457899.883  98.4 0.0664
2457900.049  91.9 0.0744
2457900.133  86.8 0.0796
2457901.904 137.7 0.0403
2457902.070 136.4 0.0398
2457902.237 135.1 0.0398
2457902.737 132.0 0.0457
2457902.904 131.0 0.0461
2457903.070 130.1 0.0459
2457903.237 129.2 0.0457
2457903.737 126.7 0.0479
2457903.904 126.0 0.0481
2457904.070 125.2 0.0483
2457904.237 124.4 0.0479
2457904.619 122.8 0.0499
2457904.786 122.1 0.0504
2457904.952 121.4 0.0500
2457905.119 120.7 0.0492
2457905.286 120.0 0.0481
2457905.737 118.1 0.0494
2457905.820 117.8 0.0498
2457905.904 117.5 0.0498
2457905.987 117.1 0.0499
2457906.070 116.8 0.0500
2457906.154 116.4 0.0502
2457906.237 116.1 0.0506
2457906.320 115.8 0.0506
2457906.737 114.1 0.0522
2457906.820 113.7 0.0532
2457906.904 113.4 0.0543
2457906.987 113.0 0.0540
2457907.070 112.7 0.0535
2457907.154 112.3 0.0538
2457907.237 112.0 0.0553
2457907.320 111.6 0.0556
2457907.737 109.8 0.0565
2457907.820 109.5 0.0550
2457907.904 109.1 0.0560
2457907.987 108.7 0.0546
2457908.070 108.3 0.0543
2457908.154 107.9 0.0542
2457908.237 107.5 0.0540
2457908.320 107.1 0.0537
2457908.737 105.1 0.0585
2457908.820 104.6 0.0579
2457908.904 104.2 0.0573
2457908.987 103.7 0.0573
2457909.070 103.2 0.0570
2457909.154 102.8 0.0567
2457909.237 102.3 0.0563
2457909.626  99.7 0.0633
2457909.709  99.1 0.0641
2457909.792  98.5 0.0646
2457909.876  97.8 0.0644
2457909.959  97.1 0.0645
2457910.042  96.3 0.0650
2457910.126  95.5 0.0654
2457910.209  94.7 0.0654
2457910.292  93.8 0.0647
2457910.376  92.7 0.0652
2457910.542  90.4 0.0755
2457910.626  88.9 0.0750
2457910.709  87.3 0.0747
2457910.792  85.3 0.0814
2457910.876  82.8 0.0812
2457910.959  79.6 0.0869
2457911.042  74.9 0.0931
2457911.595 136.4 0.0399
2457911.678 133.6 0.0428
2457911.761 131.4 0.0457
2457911.845 129.7 0.0445
2457911.928 128.1 0.0442
2457912.011 126.8 0.0480
2457912.095 125.7 0.0477
2457912.178 124.6 0.0467
2457912.261 123.7 0.0465
2457912.345 122.8 0.0461
2457912.737 119.4 0.0499
2457912.820 118.8 0.0494
2457912.904 118.2 0.0490
2457912.987 117.6 0.0489
2457913.070 117.0 0.0495
2457913.154 116.5 0.0501
2457913.237 116.0 0.0509
2457913.667 113.6 0.0582
2457913.751 113.2 0.0584
2457913.834 112.8 0.0583
2457913.917 112.3 0.0582
2457914.001 111.9 0.0580
2457914.084 111.5 0.0579
2457914.167 111.1 0.0577
2457914.251 110.8 0.0574
2457914.334 110.4 0.0571
2457914.737 108.6 0.0579
2457914.820 108.3 0.0577
2457914.904 107.9 0.0571
2457914.987 107.6 0.0568
2457915.070 107.2 0.0567
2457915.154 106.9 0.0566
2457915.237 106.5 0.0569
2457915.619 105.0 0.0602
2457915.702 104.7 0.0590
2457915.786 104.4 0.0584
2457915.869 104.0 0.0573
2457915.952 103.7 0.0563
2457916.036 103.4 0.0546
2457916.119 103.1 0.0543
2457916.202 102.8 0.0537
2457916.626 101.2 0.0589
2457916.709 100.8 0.0600
2457916.792 100.5 0.0613
2457916.876 100.2 0.0622
2457916.959  99.9 0.0635
2457917.042  99.6 0.0649
2457917.126  99.3 0.0657
2457917.209  99.0 0.0665
2457917.292  98.6 0.0666
2457917.709  97.0 0.0687
2457917.792  96.7 0.0693
2457917.876  96.4 0.0683
2457917.959  96.1 0.0669
2457918.042  95.7 0.0664
2457918.126  95.4 0.0659
2457918.209  95.1 0.0653
2457918.292  94.7 0.0646
2457918.709  93.0 0.0661
2457918.792  92.7 0.0665
2457918.876  92.3 0.0681
2457918.959  92.0 0.0672
2457919.042  91.6 0.0689
2457919.126  91.2 0.0674
2457919.209  90.9 0.0673
2457919.292  90.5 0.0686
2457919.709  88.5 0.0672
2457919.792  88.0 0.0645
2457919.876  87.6 0.0640
2457919.959  87.2 0.0628
2457920.042  86.7 0.0620
2457920.126  86.2 0.0617
2457920.209  85.7 0.0618
2457920.292  85.2 0.0606
2457920.730  82.2 0.0807
2457920.813  81.6 0.0827
2457920.897  80.8 0.0843
2457920.980  80.1 0.0852
2457921.063  79.3 0.0857
2457921.147  78.4 0.0858
2457921.230  77.4 0.0855
2457921.313  76.4 0.0843
2457921.397  75.2 0.0932
2457921.480  73.8 0.0929
2457921.563  72.2 0.0921
2457921.647  70.3 0.0999
2457921.730  67.9 0.0982
2457921.813  64.6 0.1073
2457922.313 123.3 0.0495
2457922.397 119.2 0.0518
2457922.522 115.2 0.0569
2457922.605 113.2 0.0567
2457922.688 111.5 0.0592
2457922.772 110.1 0.0588
2457922.855 108.9 0.0578
2457922.938 107.9 0.0612
2457923.022 106.9 0.0604
2457923.105 106.0 0.0596
2457923.188 105.2 0.0588
2457923.626 101.6 0.0580
2457923.709 101.1 0.0573
2457923.792 100.5 0.0575
2457923.876 100.0 0.0575
2457923.959  99.5 0.0576
2457924.042  99.0 0.0583
2457924.126  98.5 0.0595
2457924.209  98.1 0.0608
2457924.626  95.9 0.0716
2457924.709  95.5 0.0724
2457924.792  95.1 0.0728
2457924.876  94.8 0.0731
2457924.959  94.4 0.0732
2457925.042  94.0 0.0729
2457925.126  93.6 0.0725
2457925.209  93.3 0.0720
2457925.626  91.5 0.0739
2457925.709  91.2 0.0738
2457925.792  90.8 0.0737
2457925.876  90.5 0.0736
2457925.959  90.2 0.0734
2457926.042  89.8 0.0732
2457926.126  89.5 0.0728
2457926.209  89.2 0.0727
2457926.626  87.6 0.0757
2457926.709  87.3 0.0754
2457926.792  87.0 0.0748
2457926.876  86.6 0.0741
2457926.959  86.3 0.0730
2457927.042  86.0 0.0719
2457927.126  85.7 0.0710
2457927.209  85.4 0.0701
2457927.626  83.8 0.0759
2457927.709  83.5 0.0765
2457927.792  83.2 0.0781
2457927.876  82.9 0.0790
2457927.959  82.6 0.0793
2457928.042  82.3 0.0801
2457928.126  82.0 0.0807
2457928.209  81.6 0.0813
2457928.626  80.0 0.0888
2457928.709  79.7 0.0889
2457928.792  79.4 0.0888
2457928.876  79.1 0.0885
2457928.959  78.7 0.0879
2457929.043  78.4 0.0872
2457929.126  78.1 0.0864
2457929.209  77.7 0.0857
2457929.292  77.4 0.0871
2457929.376  77.0 0.0857
2457929.459  76.7 0.0862
2457929.542  76.3 0.0857
2457929.626  76.0 0.0861
2457929.709  75.6 0.0859
2457929.792  75.3 0.0876
2457929.876  74.9 0.0868
2457929.959  74.5 0.0867
2457930.042  74.1 0.0866
2457930.126  73.8 0.0865
2457930.209  73.4 0.0861
2457930.292  73.0 0.0874
2457930.376  72.6 0.0860
2457930.459  72.1 0.0871
2457930.542  71.7 0.0871
2457930.626  71.3 0.0887
2457930.709  70.8 0.0880
2457930.792  70.4 0.0878
2457930.876  69.9 0.0879
2457930.959  69.4 0.0883
2457931.042  68.9 0.0891
2457931.126  68.4 0.0898
2457931.209  67.9 0.0906
2457931.595  65.1 0.1065
2457931.678  64.4 0.1077
2457931.761  63.6 0.1087
2457931.845  62.8 0.1100
2457931.928  62.0 0.1162
2457932.011  61.0 0.1164
2457932.095  60.0 0.1158
2457932.178  58.8 0.1162
2457932.261  57.5 0.1256
2457932.345  56.0 0.1253
2457932.428  54.2 0.1240
2457932.511  52.0 0.1335
2457932.595  49.2 0.1384
2457932.678  45.3 0.1493
2457933.126 109.1 0.0607
2457933.209 104.5 0.0632
2457933.293 101.4 0.0678
2457933.376  99.0 0.0663
2457933.459  97.1 0.0653
2457933.543  95.5 0.0718
2457933.626  94.1 0.0713
2457933.709  92.9 0.0708
2457933.792  91.8 0.0747
2457933.876  90.8 0.0738
2457933.959  89.9 0.0724
2457934.042  89.1 0.0713
2457934.126  88.3 0.0702
2457934.209  87.6 0.0692
2457934.626  84.5 0.0766
2457934.709  83.9 0.0776
2457934.793  83.4 0.0796
2457934.876  82.9 0.0800
2457934.959  82.4 0.0813
2457935.042  81.9 0.0826
2457935.126  81.5 0.0837
2457935.209  81.0 0.0847
2457935.292  80.6 0.0866
2457935.376  80.1 0.0867
2457935.459  79.7 0.0865
2457935.542  79.3 0.0865
2457935.626  78.9 0.0888
2457935.709  78.5 0.0886
2457935.792  78.1 0.0893
2457935.876  77.7 0.0888
2457935.959  77.3 0.0889
2457936.042  76.9 0.0892
2457936.126  76.6 0.0896
2457936.209  76.2 0.0903
2457936.626  74.4 0.0949
2457936.709  74.1 0.0948
2457936.792  73.7 0.0943
2457936.876  73.4 0.0939
2457936.959  73.0 0.0933
2457937.042  72.7 0.0927
2457937.126  72.4 0.0919
2457937.209  72.0 0.0912
2457937.292  71.7 0.0924
2457937.376  71.3 0.0915
2457937.459  71.0 0.0907
2457937.543  70.7 0.0901
2457937.626  70.4 0.0914
2457937.709  70.0 0.0907
2457937.793  69.7 0.0900
2457937.876  69.4 0.0893
2457937.959  69.0 0.0886
2457938.043  68.7 0.0878
2457938.126  68.4 0.0874
2457938.209  68.1 0.0871
2457938.615  66.4 0.0942
2457938.699  66.1 0.0953
2457938.782  65.8 0.0970
2457938.865  65.5 0.0985
2457938.949  65.1 0.1000
2457939.032  64.8 0.1017
2457939.115  64.5 0.1026
2457939.199  64.1 0.1038
2457939.633  62.3 0.1135
2457939.716  62.0 0.1137
2457939.799  61.6 0.1141
2457939.883  61.3 0.1142
2457939.966  60.9 0.1144
2457940.049  60.6 0.1143
2457940.133  60.2 0.1140
2457940.216  59.8 0.1135
2457940.605  58.0 0.1180
2457940.688  57.6 0.1171
2457940.772  57.2 0.1162
2457940.855  56.8 0.1155
2457940.938  56.4 0.1151
2457941.022  56.0 0.1149
2457941.105  55.6 0.1146
2457941.188  55.1 0.1143
2457941.272  54.7 0.1137
2457941.355  54.2 0.1127
2457941.803  51.6 0.1210
2457941.886  51.0 0.1200
2457941.970  50.5 0.1189
2457942.053  49.9 0.1170
2457942.136  49.3 0.1168
2457942.220  48.7 0.1156
2457942.626  45.1 0.1347
2457942.709  44.2 0.1361
2457942.792  43.2 0.1360
2457942.876  42.2 0.1385
2457942.959  41.1 0.1388
2457943.042  39.8 0.1515
2457943.126  38.4 0.1519
2457943.209  36.8 0.1680
2457943.292  34.8 0.1688
2457943.376  32.5 0.1820
2457943.459  29.5 0.2000
2457944.001  97.0 0.0725
2457944.084  91.9 0.0735
2457944.168  88.4 0.0781
2457944.251  85.6 0.0824
2457944.334  83.5 0.0806
2457944.418  81.6 0.0827
2457944.501  80.1 0.0857
2457944.584  78.7 0.0845
2457944.667  77.5 0.0829
2457944.751  76.4 0.0811
2457944.834  75.4 0.0870
2457944.917  74.4 0.0862
2457945.001  73.5 0.0853
2457945.084  72.7 0.0835
2457945.167  72.0 0.0819
2457945.598  68.6 0.0896
2457945.681  68.0 0.0910
2457945.765  67.4 0.0920
2457945.848  66.9 0.0934
2457945.931  66.3 0.0952
2457946.015  65.8 0.0971
2457946.098  65.3 0.0987
2457946.181  64.8 0.1004
2457946.265  64.4 0.1012
2457946.348  63.9 0.1019
2457946.751  61.7 0.1128
2457946.834  61.3 0.1144
2457946.917  60.9 0.1146
2457947.001  60.5 0.1135
2457947.084  60.1 0.1139
2457947.167  59.7 0.1147
2457947.584  57.7 0.1193
2457947.668  57.3 0.1185
2457947.751  57.0 0.1182
2457947.834  56.6 0.1175
2457947.917  56.2 0.1168
2457948.001  55.8 0.1157
2457948.084  55.5 0.1149
2457948.167  55.1 0.1136
2457948.251  54.7 0.1123
2457948.334  54.4 0.1111
2457948.792  52.4 0.1074
2457948.876  52.0 0.1059
2457948.959  51.6 0.1055
2457949.042  51.3 0.1055
2457949.126  50.9 0.1059
2457949.209  50.6 0.1068
2457949.626  48.7 0.1210
2457949.709  48.4 0.1233
2457949.793  48.0 0.1254
2457949.876  47.6 0.1275
2457949.959  47.3 0.1295
2457950.042  46.9 0.1314
2457950.209  46.2 0.1347
2457950.292  45.8 0.1400
2457950.376  45.4 0.1412
2457950.459  45.0 0.1420
2457950.542  44.6 0.1425
2457950.626  44.2 0.1477
2457950.709  43.9 0.1480
2457950.792  43.5 0.1483
2457950.876  43.1 0.1481
2457950.959  42.7 0.1475
2457951.042  42.3 0.1478
2457951.126  41.9 0.1475
2457951.209  41.4 0.1467
2457951.292  41.0 0.1527
2457951.376  40.6 0.1524
2457951.459  40.2 0.1519
2457951.542  39.7 0.1514
2457951.626  39.3 0.1574
2457951.709  38.9 0.1569
2457951.792  38.4 0.1561
2457951.876  38.0 0.1538
2457951.959  37.5 0.1525
2457952.042  37.0 0.1524
2457952.126  36.5 0.1504
2457952.209  36.0 0.1467
2457952.626  33.4 0.1580
2457952.709  32.8 0.1572
2457952.792  32.2 0.1565
2457952.876  31.6 0.1587
2457952.959  30.9 0.1590
2457953.042  30.3 0.1592
2457953.126  29.6 0.1560
2457953.209  28.9 0.1559
2457953.605  25.0 0.2027
2457953.688  24.0 0.2068
2457953.772  22.9 0.2103
2457953.855  21.8 0.2139
2457953.938  20.6 0.2434
2457954.022  19.3 0.2476
2457954.105  17.9 0.2477
2457954.188  16.4 0.2450
2457954.272  14.8 0.2617
2457954.355  13.5 0.2659
2457954.959  87.1 0.0812
2457955.042  80.9 0.0872
2457955.126  76.6 0.0913
2457955.209  73.3 0.0961
2457955.292  70.7 0.1027
2457955.376  68.5 0.1019
2457955.459  66.7 0.1008
2457955.542  65.0 0.0970
2457955.626  63.6 0.1113
2457955.709  62.3 0.1105
2457955.793  61.1 0.1106
2457955.876  60.0 0.1093
2457955.959  59.0 0.1077
2457956.042  58.1 0.1069
2457956.126  57.2 0.1059
2457956.209  56.3 0.1045
2457956.626  52.7 0.1206
2457956.709  52.0 0.1212
2457956.792  51.4 0.1215
2457956.876  50.8 0.1214
2457956.959  50.2 0.1213
2457957.042  49.6 0.1211
2457957.126  49.1 0.1207
2457957.209  48.5 0.1203
2457957.293  48.0 0.1196
2457957.376  47.5 0.1181
2457957.459  46.9 0.1172
2457957.542  46.4 0.1266
2457957.626  45.9 0.1304
2457957.709  45.5 0.1325
2457957.792  45.0 0.1326
2457957.876  44.5 0.1333
2457957.959  44.0 0.1342
2457958.042  43.6 0.1352
2457958.126  43.1 0.1364
2457958.209  42.7 0.1376
2457958.647  40.4 0.1532
2457958.730  40.0 0.1560
2457958.813  39.6 0.1560
2457958.897  39.1 0.1557
2457958.980  38.7 0.1535
2457959.147  37.9 0.1527
2457959.230  37.5 0.1521
2457959.313  37.1 0.1516
2457959.397  36.7 0.1517
2457959.480  36.3 0.1527
2457959.563  35.9 0.1517
2457959.647  35.5 0.1525
2457959.730  35.1 0.1535
2457959.813  34.7 0.1548
2457959.897  34.3 0.1563
2457959.980  33.9 0.1586
2457960.063  33.5 0.1605
2457960.147  33.1 0.1620
2457960.230  32.7 0.1641
2457960.313  32.3 0.1659
2457960.397  31.9 0.1669
2457960.480  31.5 0.1678
2457960.563  31.1 0.1692
2457960.647  30.7 0.1706
2457960.730  30.3 0.1724
2457960.813  29.9 0.1744
2457960.897  29.4 0.1764
2457960.980  29.0 0.1779
2457961.063  28.6 0.1766
2457961.147  28.2 0.1765
2457961.230  27.8 0.1765
2457961.647  25.7 0.2075
2457961.730  25.3 0.2080
2457961.813  24.9 0.2081
2457961.897  24.4 0.2080
2457961.980  24.0 0.2078
2457962.063  23.6 0.2065
2457962.147  23.1 0.2054
2457962.230  22.7 0.2057
2457962.626  20.5 0.2252
2457962.709  20.0 0.2247
2457962.792  19.5 0.2240
2457962.876  19.0 0.2206
2457962.959  18.5 0.2193
2457963.042  18.0 0.2201
2457963.126  17.5 0.2179
2457963.209  17.0 0.2163
2457963.626  14.3 0.2393
2457963.709  13.7 0.2361
2457963.792  13.2 0.2395
2457963.876  12.6 0.2365
2457963.959  12.0 0.2372
2457964.043  11.4 0.2421
2457964.126  10.8 0.2457
2457964.209  10.2 0.2421
2457964.292   9.7 0.2730
2457964.376   9.1 0.2761
2457964.459   8.7 0.2816
2457964.626   8.0 0.2989
2457964.709   7.8 0.2967
2457964.793   7.9 0.2921
2457964.876   8.3 0.2820
2457964.959   9.0 0.2920
2457965.042  10.0 0.2767
2457965.126  11.5 0.2561
2457965.209  13.4 0.2614
2457965.292  16.0 0.2524
2457965.376  19.4 0.2380
2457965.459  24.0 0.2179
2457965.542  30.8 0.1800
2457966.126  67.2 0.1009
2457966.209  62.6 0.1056
2457966.376  56.1 0.1177
2457966.459  53.7 0.1160
2457966.543  51.6 0.1119
2457966.626  49.8 0.1242
2457966.709  48.2 0.1236
2457966.793  46.7 0.1214
2457966.876  45.4 0.1315
2457966.959  44.2 0.1311
2457967.042  43.1 0.1301
2457967.126  42.0 0.1283
2457967.209  41.0 0.1374
2457967.292  40.1 0.1361
2457967.376  39.2 0.1350
2457967.793  35.3 0.1589
2457967.876  34.6 0.1609
2457967.959  33.9 0.1624
2457968.042  33.2 0.1643
2457968.126  32.6 0.1657
2457968.209  32.0 0.1668
2457968.292  31.4 0.1678
2457968.376  30.8 0.1686
2457968.459  30.2 0.1801
2457968.542  29.6 0.1816
2457968.626  29.1 0.1829
2457968.709  28.5 0.1843
2457968.792  28.0 0.1946
2457968.876  27.5 0.1962
2457968.959  27.0 0.1982
2457969.043  26.4 0.1989
2457969.126  25.9 0.2000
2457969.209  25.4 0.2008
2457969.293  25.0 0.2008
2457969.376  24.5 0.1999
2457969.793  22.1 0.2176
2457969.876  21.7 0.2184
2457969.959  21.2 0.2193
2457970.042  20.7 0.2203
2457970.126  20.3 0.2215
2457970.209  19.9 0.2227
2457970.292  19.4 0.2241
2457970.376  19.0 0.2256
2457970.793  16.8 0.2422
2457970.876  16.4 0.2439
2457970.959  15.9 0.2428
2457971.043  15.5 0.2438
2457971.126  15.1 0.2435
2457971.209  14.6 0.2423
2457971.292  14.2 0.2420
2457971.376  13.8 0.2415
2457971.459  13.4 0.2509
2457971.542  13.0 0.2515
2457971.626  12.5 0.2518
2457971.709  12.1 0.2520
2457971.792  11.7 0.2608
2457971.876  11.3 0.2618
2457971.959  10.8 0.2638
2457972.043  10.4 0.2653
2457972.126  10.0 0.2666
2457972.209   9.6 0.2677
2457972.626   7.5 0.3021
2457972.709   7.1 0.3044
2457972.793   6.7 0.3046
2457972.876   6.3 0.3066
2457972.959   6.0 0.3063
2457973.042   5.6 0.3039
2457973.126   5.2 0.3000
2457973.209   4.9 0.2955
2457973.626   3.8 0.2992
2457973.709   3.8 0.2951
2457973.792   3.8 0.2888
2457973.876   3.9 0.2900
2457973.959   4.1 0.2869
2457974.043   4.3 0.2840
2457974.126   4.6 0.2773
2457974.209   5.0 0.2743
2457974.709   8.1 0.2769
2457974.792   8.7 0.2692
2457974.876   9.4 0.2618
2457974.959  10.1 0.2517
2457975.042  10.8 0.2510
2457975.126  11.6 0.2462
2457975.209  12.4 0.2437
2457975.293  13.2 0.2337
2457975.376  14.1 0.2264
2457975.459  15.0 0.2617
2457975.543  16.1 0.2587
2457975.626  17.1 0.2518
2457975.709  18.3 0.2408
2457975.792  19.5 0.2274
2457975.876  20.9 0.2144
2457975.959  22.3 0.2293
2457976.042  24.0 0.2123
2457976.126  25.8 0.1922
2457976.209  27.9 0.1772
2457976.293  30.2 0.1845
2457976.376  33.1 0.1673
2457976.459  36.5 0.1593
2457976.543  40.9 0.1467
2457976.626  46.8 0.1302
2457977.167  60.1 0.1016
2457977.334  47.1 0.1180
2457977.501  39.8 0.1326
2457977.584  37.1 0.1336
2457977.668  34.8 0.1432
2457977.751  32.9 0.1525
2457977.834  31.1 0.1539
2457977.918  29.5 0.1566
2457978.001  28.1 0.1726
2457978.084  26.7 0.1761
2457978.167  25.5 0.1792
2457978.251  24.3 0.1831
2457978.334  23.3 0.1871
2457978.417  22.3 0.1909
2457978.501  21.3 0.2166
2457978.584  20.4 0.2219
2457978.668  19.5 0.2269
2457978.751  18.7 0.2298
2457978.834  17.9 0.2348
2457978.917  17.1 0.2372
2457979.001  16.4 0.2382
2457979.084  15.7 0.2388
2457979.168  15.0 0.2412
2457979.626  11.4 0.2781
2457979.709  10.9 0.2797
2457979.793  10.3 0.2806
2457979.876   9.7 0.2819
2457979.959   9.1 0.2854
2457980.042   8.6 0.2900
2457980.126   8.1 0.2954
2457980.209   7.5 0.2996
2457980.626   5.0 0.3139
2457980.709   4.5 0.3080
2457980.792   4.0 0.3026
2457980.876   3.5 0.2919
2457980.959   3.0 0.2832
2457981.042   2.6 0.2766
2457981.126   2.1 0.2722
2457981.209   1.7 0.2690
2457981.626   1.0 0.2754
2457981.709   1.4 0.2688
2457981.792   1.8 0.2673
2457981.876   2.2 0.2666
2457981.959   2.7 0.2666
2457982.042   3.1 0.2694
2457982.126   3.5 0.2728
2457982.626   6.2 0.2983
2457982.709   6.6 0.2941
2457982.793   7.1 0.2900
2457982.876   7.5 0.2860
2457982.959   8.0 0.2815
2457983.042   8.4 0.2758
2457983.126   8.9 0.2705
2457983.209   9.3 0.2631
2457983.626  11.6 0.2704
2457983.709  12.1 0.2666
2457983.792  12.5 0.2614
2457983.876  13.0 0.2575
2457983.959  13.5 0.2555
2457984.042  13.9 0.2520
2457984.126  14.4 0.2458
2457984.209  14.9 0.2405
2457984.293  15.4 0.2378
2457984.376  15.9 0.2331
2457984.459  16.4 0.2265
2457984.543  16.9 0.2493
2457984.626  17.4 0.2453
2457984.709  17.9 0.2410
2457984.793  18.4 0.2393
2457984.876  18.9 0.2323
2457984.959  19.5 0.2305
2457985.043  20.0 0.2255
2457985.126  20.6 0.2160
2457985.209  21.1 0.2092
2457985.292  21.7 0.2066
2457985.376  22.3 0.1969
2457985.459  22.9 0.1952
2457985.543  23.5 0.2066
2457985.626  24.1 0.1996
2457985.709  24.8 0.1932
2457985.793  25.4 0.1874
2457985.876  26.1 0.1814
2457985.959  26.8 0.1753
2457986.043  27.5 0.1688
2457986.126  28.2 0.1584
2457986.209  29.0 0.1521
2457986.668  33.9 0.1648
2457986.751  34.9 0.1596
2457986.834  36.0 0.1549
2457986.918  37.2 0.1511
2457987.001  38.5 0.1455
2457987.084  39.9 0.1381
2457987.168  41.5 0.1403
2457987.251  43.2 0.1349
2457987.334  45.1 0.1330
2457987.418  47.3 0.1255
2457987.501  49.9 0.1248
2457987.584  53.0 0.1140
2457987.667  56.8 0.1100
2457987.751  61.9 0.1001
2457988.355  36.5 0.1615
2457988.522  25.4 0.1994
2457988.605  21.9 0.2212
2457988.688  19.0 0.2374
2457988.772  16.6 0.2396
2457988.855  14.5 0.2506
2457988.938  12.7 0.2498
2457989.022  11.1 0.2497
2457989.105   9.7 0.2632
2457989.188   8.4 0.2710
2457989.772   3.3 0.3007
2457989.855   3.3 0.2994
2457989.938   3.5 0.3007
2457990.022   3.8 0.3038
2457990.188   4.8 0.3136
2457990.272   5.3 0.3148
2457990.355   5.8 0.3089
2457990.792   8.7 0.3007
2457990.876   9.3 0.2927
2457990.959   9.8 0.2822
2457991.042  10.3 0.2762
2457991.126  10.9 0.2718
2457991.209  11.4 0.2703
2457991.292  11.9 0.2661
2457991.376  12.4 0.2617
2457991.792  14.8 0.2650
2457991.959  15.7 0.2550
2457992.043  16.2 0.2508
2457992.126  16.6 0.2465
2457992.209  17.1 0.2420
2457992.293  17.5 0.2374
2457992.376  18.0 0.2329
2457992.459  18.4 0.2282
2457992.542  18.9 0.2216
2457992.626  19.3 0.2172
2457992.709  19.8 0.2147
2457992.792  20.2 0.2105
2457992.876  20.6 0.2063
2457993.043  21.5 0.1978
2457993.126  21.9 0.1946
2457993.209  22.3 0.1922
2457993.293  22.8 0.1906
2457993.376  23.2 0.1892
2457993.793  25.3 0.2063
2457993.876  25.7 0.2045
2457993.959  26.2 0.2026
2457994.042  26.6 0.2011
2457994.126  27.0 0.1994
2457994.209  27.4 0.1976
2457994.293  27.8 0.1959
2457994.376  28.3 0.1938
2457994.459  28.7 0.1915
2457994.543  29.1 0.1891
2457994.626  29.6 0.1861
2457994.709  30.0 0.1823
2457994.793  30.4 0.1778
2457994.876  30.9 0.1732
2457994.959  31.3 0.1668
2457995.043  31.7 0.1625
2457995.126  32.2 0.1593
2457995.209  32.6 0.1590
2457995.293  33.1 0.1568
2457995.376  33.5 0.1541
2457995.709  35.4 0.1537
2457995.793  35.9 0.1505
2457995.876  36.3 0.1491
2457995.959  36.8 0.1462
2457996.043  37.3 0.1434
2457996.126  37.8 0.1404
2457996.209  38.3 0.1372
2457996.293  38.8 0.1320
2457996.709  41.6 0.1301
2457996.876  42.7 0.1273
2457996.959  43.4 0.1223
2457997.043  44.0 0.1189
2457997.126  44.6 0.1155
2457997.209  45.3 0.1182
2457997.293  46.0 0.1154
2457997.376  46.7 0.1151
2457997.793  50.8 0.1190
2457997.876  51.8 0.1161
2457997.959  52.8 0.1129
2457998.043  53.9 0.1087
2457998.126  55.0 0.1039
2457998.209  56.3 0.1115
2457998.292  57.7 0.1067
2457998.376  59.3 0.1005
2457998.459  61.1 0.1062
2457998.543  63.1 0.0996
2457998.626  65.5 0.1016
2457998.709  68.3 0.0945
2457998.792  71.9 0.0917
2457998.876  76.7 0.0844
2457998.959  83.9 0.0757
2458000.126  13.3 0.2652
2458000.209  14.4 0.2563
2458000.293  15.4 0.2464
2458000.376  16.4 0.2384
2458000.543  18.2 0.2439
2458000.626  19.1 0.2392
2458000.709  19.9 0.2346
2458000.793  20.6 0.2370
2458000.876  21.4 0.2276
2458000.959  22.1 0.2217
2458001.043  22.8 0.2175
2458001.126  23.4 0.2122
2458001.209  24.1 0.2071
2458001.626  27.0 0.2024
2458001.793  28.1 0.1943
2458001.876  28.6 0.1907
2458001.959  29.1 0.1871
2458002.043  29.6 0.1833
2458002.126  30.1 0.1796
2458002.209  30.6 0.1755
2458002.293  31.1 0.1713
2458002.376  31.5 0.1675
2458002.793  33.8 0.1692
2458002.876  34.2 0.1654
2458002.959  34.7 0.1608
2458003.042  35.1 0.1570
2458003.126  35.5 0.1538
2458003.209  35.9 0.1483
2458003.293  36.3 0.1441
2458003.376  36.8 0.1399
2458003.793  38.8 0.1380
2458003.876  39.2 0.1355
2458003.959  39.6 0.1332
2458004.043  40.0 0.1325
2458004.126  40.3 0.1293
2458004.209  40.7 0.1278
2458004.292  41.1 0.1281
2458004.376  41.5 0.1261
2458004.876  43.8 0.1369
2458004.959  44.2 0.1363
2458005.042  44.6 0.1355
2458005.126  45.0 0.1345
2458005.209  45.4 0.1353
2458005.293  45.7 0.1335
2458005.376  46.1 0.1321
2458005.459  46.5 0.1305
2458005.543  46.9 0.1289
2458005.626  47.3 0.1270
2458005.709  47.7 0.1255
2458005.793  48.1 0.1240
2458005.876  48.4 0.1224
2458005.959  48.8 0.1209
2458006.043  49.2 0.1191
2458006.126  49.6 0.1179
2458006.209  50.0 0.1161
2458006.293  50.4 0.1148
2458006.376  50.8 0.1133
2458006.793  52.9 0.1219
2458006.876  53.3 0.1198
2458006.959  53.8 0.1176
2458007.043  54.2 0.1153
2458007.126  54.7 0.1129
2458007.209  55.1 0.1103
2458007.293  55.6 0.1071
2458007.959  59.5 0.0941
2458008.043  60.1 0.0926
2458008.126  60.7 0.0915
2458008.209  61.2 0.0905
2458008.293  61.8 0.0892
2458008.376  62.5 0.0877
2458008.459  63.1 0.0855
2458008.543  63.8 0.0860
2458008.626  64.5 0.0864
2458008.709  65.2 0.0844
2458008.793  66.0 0.0955
2458008.876  66.8 0.0941
2458008.959  67.7 0.0923
2458009.043  68.6 0.0902
2458009.126  69.6 0.0871
2458009.209  70.7 0.0846
2458009.293  71.9 0.0793
2458009.376  73.2 0.0736
2458009.459  74.7 0.0889
2458009.543  76.4 0.0856
2458009.626  78.4 0.0804
2458009.709  80.7 0.0833
2458009.793  83.7 0.0751
2458009.876  87.6 0.0755
2458009.959  93.3 0.0683
2458010.543  21.8 0.2337
2458010.626  24.6 0.2164
2458010.709  26.8 0.1920
2458010.793  28.7 0.1878
2458010.876  30.4 0.1862
2458010.959  31.8 0.1753
2458011.043  33.1 0.1653
2458011.126  34.3 0.1555
2458011.209  35.3 0.1477
2458011.293  36.3 0.1422
2458011.792  41.0 0.1387
2458011.876  41.7 0.1341
2458011.959  42.3 0.1314
2458012.043  42.9 0.1303
2458012.126  43.5 0.1281
2458012.209  44.1 0.1262
2458012.293  44.6 0.1252
2458012.376  45.2 0.1213
2458012.459  45.7 0.1304
2458012.543  46.2 0.1300
2458012.626  46.7 0.1284
2458012.709  47.2 0.1283
2458012.793  47.7 0.1263
2458012.876  48.1 0.1265
2458012.959  48.6 0.1261
2458013.042  49.0 0.1258
2458013.126  49.5 0.1252
2458013.209  49.9 0.1244
2458013.293  50.3 0.1230
2458013.793  52.7 0.1226
2458013.876  53.1 0.1207
2458013.959  53.5 0.1183
2458014.043  53.9 0.1162
2458014.126  54.3 0.1138
2458014.209  54.6 0.1114
2458014.293  55.0 0.1090
2458014.376  55.4 0.1068
2458014.793  57.2 0.1085
2458014.876  57.5 0.1067
2458014.959  57.9 0.1058
2458015.043  58.2 0.1049
2458015.126  58.6 0.1039
2458015.209  58.9 0.1027
2458015.293  59.3 0.1022
2458015.376  59.6 0.1007
2458015.459  60.0 0.1038
2458015.543  60.3 0.1026
2458015.626  60.7 0.1017
2458015.709  61.0 0.1004
2458015.793  61.3 0.1020
2458015.876  61.7 0.1008
2458015.959  62.0 0.0988
2458016.043  62.4 0.0989
2458016.126  62.7 0.0977
2458016.209  63.1 0.0967
2458016.293  63.4 0.0955
2458016.376  63.8 0.0944
2458016.793  65.5 0.0942
2458016.876  65.8 0.0935
2458016.959  66.2 0.0929
2458017.043  66.6 0.0925
2458017.126  66.9 0.0920
2458017.209  67.3 0.0914
2458017.293  67.6 0.0909
2458017.376  68.0 0.0901
2458017.792  69.9 0.0947
2458017.876  70.3 0.0942
2458017.959  70.7 0.0940
2458018.043  71.0 0.0934
2458018.126  71.4 0.0936
2458018.209  71.9 0.0925
2458018.293  72.3 0.0915
2458018.376  72.7 0.0888
2458018.792  74.9 0.0826
2458018.876  75.4 0.0812
2458018.959  75.9 0.0800
2458019.043  76.4 0.0791
2458019.126  76.9 0.0781
2458019.209  77.4 0.0768
2458019.293  78.0 0.0752
2458019.376  78.5 0.0741
2458019.793  81.8 0.0816
2458019.876  82.6 0.0799
2458019.959  83.4 0.0782
2458020.043  84.3 0.0768
2458020.126  85.2 0.0738
2458020.209  86.2 0.0715
2458020.293  87.4 0.0690
2458020.376  88.7 0.0644
2458020.459  90.2 0.0724
2458020.543  91.9 0.0695
2458020.626  94.0 0.0642
2458020.709  96.6 0.0634
2458020.793 100.0 0.0590
2458021.418  42.4 0.1433
2458021.501  45.1 0.1385
2458021.584  47.3 0.1270
2458021.668  49.1 0.1265
2458021.751  50.6 0.1184
2458021.834  51.9 0.1235
2458021.918  53.1 0.1183
2458022.001  54.1 0.1139
2458022.084  55.1 0.1099
2458022.168  56.0 0.1056
2458022.251  56.8 0.1017
2458022.334  57.6 0.0976
2458022.459  58.6 0.1073
2458022.543  59.3 0.1049
2458022.626  59.9 0.1022
2458022.793  61.1 0.0987
2458022.876  61.6 0.0961
2458022.959  62.2 0.0954
2458023.043  62.7 0.0949
2458023.126  63.2 0.0945
2458023.209  63.7 0.0937
2458023.293  64.1 0.0930
2458023.376  64.6 0.0921
2458023.793  66.8 0.0969
2458023.876  67.2 0.0956
2458023.959  67.6 0.0943
2458024.043  68.0 0.0930
2458024.126  68.3 0.0915
2458024.209  68.7 0.0901
2458024.293  69.1 0.0889
2458024.376  69.5 0.0876
2458024.793  71.3 0.0909
2458024.876  71.6 0.0903
2458024.959  72.0 0.0897
2458025.043  72.3 0.0890
2458025.126  72.6 0.0880
2458025.209  73.0 0.0866
2458025.293  73.3 0.0849
2458025.376  73.6 0.0829
2458025.792  75.3 0.0809
2458025.876  75.6 0.0796
2458025.959  75.9 0.0786
2458026.042  76.2 0.0776
2458026.126  76.6 0.0767
2458026.209  76.9 0.0758
2458026.292  77.2 0.0750
2458026.376  77.5 0.0742
2458026.459  77.8 0.0767
2458026.542  78.2 0.0762
2458026.626  78.5 0.0748
2458026.709  78.8 0.0740
2458026.793  79.1 0.0763
2458026.876  79.4 0.0754
2458026.959  79.8 0.0745
2458027.043  80.1 0.0730
2458027.126  80.4 0.0731
2458027.209  80.7 0.0724
2458027.293  81.0 0.0719
2458027.376  81.4 0.0716
2458027.793  83.0 0.0762
2458027.876  83.3 0.0764
2458027.959  83.6 0.0765
2458028.043  84.0 0.0749
2458028.126  84.3 0.0749
2458028.209  84.7 0.0744
2458028.293  85.0 0.0753
2458028.709  86.8 0.0750
2458028.793  87.1 0.0751
2458028.876  87.5 0.0743
2458028.959  87.9 0.0722
2458029.043  88.2 0.0689
2458029.126  88.6 0.0675
2458029.209  89.0 0.0659
2458029.293  89.4 0.0642
2458029.626  91.1 0.0656
2458029.709  91.5 0.0654
2458029.793  92.0 0.0651
2458029.876  92.4 0.0640
2458029.959  92.9 0.0620
2458030.043  93.4 0.0593
2458030.126  93.9 0.0603
2458030.209  94.5 0.0582
2458030.626  97.5 0.0625
2458030.709  98.2 0.0615
2458030.792  98.9 0.0599
2458030.876  99.8 0.0592
2458030.959 100.6 0.0575
2458031.042 101.6 0.0543
2458031.126 102.6 0.0555
2458031.209 103.8 0.0522
2458031.293 105.2 0.0536
2458031.376 106.8 0.0520
2458031.459 108.7 0.0539
2458031.626 114.3 0.0492
2458031.702 118.6 0.0441
2458032.209  60.1 0.1085
2458032.286  62.8 0.0985
2458032.376  65.2 0.1012
2458032.459  67.0 0.0937
2458032.543  68.5 0.0930
2458032.626  69.8 0.0883
2458032.709  70.9 0.0865
2458032.793  71.9 0.0880
2458032.876  72.9 0.0847
2458032.959  73.7 0.0800
2458033.043  74.5 0.0815
2458033.126  75.3 0.0767
2458033.209  75.9 0.0769
2458034.709  84.7 0.0698
2458034.792  85.0 0.0693
2458034.876  85.4 0.0693
2458034.959  85.8 0.0692
2458035.043  86.2 0.0690
2458035.126  86.5 0.0690
2458035.209  86.9 0.0686
2458035.293  87.2 0.0680
2458035.376  87.6 0.0703
2458035.459  87.9 0.0699
2458035.543  88.3 0.0695
2458035.626  88.6 0.0688
2458035.709  88.9 0.0702
2458035.793  89.3 0.0698
2458035.876  89.6 0.0695
2458035.959  89.9 0.0689
2458036.043  90.3 0.0686
2458036.126  90.6 0.0674
2458036.209  90.9 0.0668
2458036.292  91.2 0.0656
2458036.376  91.5 0.0676
2458036.459  91.9 0.0666
2458036.543  92.2 0.0658
2458036.626  92.5 0.0650
2458036.709  92.8 0.0669
2458036.793  93.1 0.0659
2458036.876  93.4 0.0652
2458036.959  93.8 0.0643
2458037.043  94.1 0.0635
2458037.126  94.4 0.0619
2458037.209  94.7 0.0594
2458037.293  95.0 0.0578
2458037.376  95.3 0.0556
2458037.793  96.9 0.0542
2458037.876  97.2 0.0548
2458038.043  97.8 0.0560
2458038.126  98.2 0.0566
2458038.209  98.5 0.0571
2458038.626 100.1 0.0619
2458038.709 100.4 0.0610
2458038.792 100.8 0.0615
2458038.876 101.1 0.0609
2458038.959 101.4 0.0605
2458039.042 101.8 0.0590
2458039.126 102.1 0.0599
2458039.209 102.5 0.0585
2458039.292 102.8 0.0580
2458039.376 103.2 0.0575
2458039.459 103.5 0.0569
2458039.542 103.9 0.0563
2458039.626 104.3 0.0585
2458039.709 104.6 0.0591
2458039.793 105.0 0.0571
2458039.876 105.4 0.0563
2458039.959 105.8 0.0567
2458040.042 106.2 0.0545
2458040.126 106.6 0.0533
2458040.209 107.0 0.0537
2458040.626 109.2 0.0545
2458040.709 109.7 0.0537
2458040.792 110.1 0.0518
2458040.876 110.6 0.0506
2458040.959 111.2 0.0491
2458041.042 111.7 0.0474
2458041.126 112.3 0.0459
2458041.209 112.9 0.0458
2458041.293 113.5 0.0432
2458041.688 117.0 0.0462
2458041.772 117.8 0.0459
2458041.855 118.8 0.0450
2458041.938 119.9 0.0437
2458042.022 121.1 0.0435
2458042.105 122.5 0.0418
2458042.188 124.1 0.0437
2458042.272 126.0 0.0445
2458042.355 128.5 0.0408
2458042.438 131.7 0.0391
2458042.980  73.6 0.0872
2458043.063  77.2 0.0843
2458043.147  79.9 0.0807
2458043.230  82.0 0.0753
2458043.313  83.7 0.0766
2458043.397  85.1 0.0723
2458043.480  86.4 0.0694
2458043.730  89.5 0.0707
2458043.813  90.3 0.0706
2458043.897  91.1 0.0686
2458043.980  91.9 0.0668
2458044.063  92.6 0.0643
2458044.147  93.2 0.0627
2458044.230  93.9 0.0611
2458044.313  94.5 0.0599
2458044.397  95.0 0.0586
2458044.793  97.5 0.0605
2458044.876  98.0 0.0597
2458044.959  98.4 0.0585
2458045.043  98.9 0.0580
2458045.126  99.3 0.0565
2458045.209  99.7 0.0560
2458045.293 100.2 0.0554
2458045.376 100.6 0.0552
2458045.793 102.5 0.0604
2458045.876 102.9 0.0610
2458045.959 103.3 0.0609
2458046.042 103.7 0.0600
2458046.126 104.0 0.0597
2458046.209 104.4 0.0592
2458046.292 104.7 0.0585
2458046.709 106.5 0.0593
2458046.792 106.8 0.0590
2458046.876 107.2 0.0597
2458046.959 107.5 0.0602
2458047.043 107.9 0.0595
2458047.126 108.2 0.0580
2458047.209 108.5 0.0577
2458047.293 108.9 0.0588
2458047.376 109.2 0.0574
2458047.792 110.8 0.0559
2458047.876 111.2 0.0552
2458047.959 111.5 0.0548
2458048.043 111.8 0.0540
2458048.126 112.2 0.0518
2458048.209 112.5 0.0509
2458048.292 112.8 0.0502
2458048.376 113.2 0.0494
2458048.793 114.8 0.0520
2458048.876 115.2 0.0518
2458048.959 115.5 0.0510
2458049.126 116.2 0.0513
2458049.209 116.5 0.0520
2458049.293 116.9 0.0520
2458049.376 117.2 0.0524
2458049.793 119.0 0.0535
2458049.876 119.3 0.0537
2458049.959 119.7 0.0527
2458050.043 120.1 0.0524
2458050.126 120.5 0.0517
2458050.209 120.8 0.0513
2458050.293 121.2 0.0506
2458050.376 121.6 0.0498
2458050.459 122.0 0.0489
2458050.543 122.4 0.0479
2458050.626 122.8 0.0476
2458050.709 123.2 0.0464
2458050.793 123.6 0.0506
2458050.876 124.1 0.0504
2458050.959 124.5 0.0497
2458051.043 124.9 0.0487
2458051.126 125.4 0.0480
2458051.209 125.9 0.0469
2458051.293 126.3 0.0456
2458051.376 126.8 0.0445
2458051.459 127.3 0.0434
2458051.543 127.8 0.0431
2458051.626 128.4 0.0427
2458051.709 128.9 0.0423
2458051.793 129.5 0.0465
2458051.876 130.1 0.0459
2458051.959 130.7 0.0434
2458052.043 131.3 0.0433
2458052.126 132.0 0.0413
2458052.209 132.7 0.0399
2458052.293 133.4 0.0384
2458052.376 134.2 0.0377
2458052.459 135.0 0.0422
2458052.543 135.9 0.0429
2458052.626 136.9 0.0411
2458052.709 138.0 0.0377
2458052.792 139.2 0.0343
2458052.876 140.5 0.0332
2458052.959 142.0 0.0300
2458053.209 148.3 0.0252
2458053.855  86.4 0.0721
2458053.938  90.5 0.0723
2458054.022  93.5 0.0669
2458054.105  95.9 0.0665
2458054.188  97.8 0.0624
2458054.272  99.5 0.0639
2458054.355 100.9 0.0629
2458054.605 104.4 0.0633
2458054.688 105.3 0.0628
2458054.772 106.2 0.0613
2458054.855 107.0 0.0601
2458054.938 107.8 0.0586
2458055.022 108.6 0.0571
2458055.105 109.3 0.0553
2458055.188 109.9 0.0543
2458055.272 110.6 0.0532
2458055.355 111.2 0.0524
2458055.792 114.1 0.0537
2458055.876 114.6 0.0535
2458055.959 115.1 0.0533
2458056.043 115.6 0.0526
2458056.126 116.1 0.0519
2458056.209 116.5 0.0501
2458056.293 117.0 0.0493
2458056.376 117.4 0.0476
2458056.792 119.5 0.0483
2458056.876 120.0 0.0481
2458056.959 120.4 0.0475
2458057.042 120.8 0.0477
2458057.126 121.2 0.0472
2458057.209 121.5 0.0462
2458057.292 121.9 0.0459
2458057.709 123.8 0.0484
2458057.792 124.2 0.0482
2458057.876 124.6 0.0486
2458057.959 125.0 0.0481
2458058.043 125.3 0.0475
2458058.126 125.7 0.0476
2458058.209 126.1 0.0469
2458058.292 126.4 0.0471
2458058.376 126.8 0.0453
2458058.459 127.2 0.0463
2458058.542 127.5 0.0453
2458058.626 127.9 0.0454
2458058.709 128.2 0.0443
2458058.792 128.6 0.0470
2458058.876 129.0 0.0458
2458059.042 129.7 0.0450
2458059.126 130.1 0.0450
2458059.209 130.4 0.0445
2458059.293 130.8 0.0432
2458059.376 131.1 0.0424
2458059.459 131.5 0.0417
2458059.543 131.9 0.0429
2458059.626 132.2 0.0409
2458059.709 132.6 0.0408
2458059.792 133.0 0.0416
2458059.876 133.4 0.0412
2458059.959 133.7 0.0409
2458060.042 134.1 0.0403
2458060.126 134.5 0.0397
2458060.209 134.9 0.0390
2458060.292 135.3 0.0380
2458060.376 135.6 0.0372
2458060.792 137.6 0.0404
2458060.876 138.0 0.0390
2458060.959 138.4 0.0380
2458061.042 138.8 0.0383
2458061.126 139.3 0.0381
2458061.209 139.7 0.0368
2458061.292 140.1 0.0356
2458061.709 142.4 0.0364
2458061.792 142.8 0.0371
2458061.876 143.3 0.0362
2458061.959 143.8 0.0357
2458062.042 144.3 0.0349
2458062.126 144.8 0.0332
2458062.209 145.3 0.0312
2458062.292 145.9 0.0294
2458062.376 146.4 0.0290
2458062.959 150.8 0.0331
2458063.042 151.5 0.0279
2458063.126 152.3 0.0253
2458063.209 153.1 0.0247
2458064.876 101.1 0.0600
2458064.959 105.0 0.0568
2458065.043 108.0 0.0548
2458065.126 110.5 0.0543
2458065.209 112.5 0.0505
2458065.293 114.3 0.0508
2458065.376 115.9 0.0479
2458065.459 117.2 0.0482
2458065.626 119.7 0.0513
2458065.709 120.7 0.0505
2458065.793 121.7 0.0482
2458065.876 122.6 0.0484
2458065.959 123.5 0.0468
2458066.042 124.3 0.0463
2458066.126 125.1 0.0454
2458066.209 125.9 0.0446
2458066.292 126.6 0.0440
2458066.376 127.3 0.0423
2458066.459 127.9 0.0458
2458066.542 128.6 0.0453
2458066.626 129.2 0.0439
2458066.709 129.8 0.0432
2458066.792 130.4 0.0470
2458066.876 130.9 0.0449
2458066.959 131.5 0.0439
2458067.043 132.0 0.0419
2458067.126 132.6 0.0414
2458067.209 133.1 0.0401
2458067.293 133.6 0.0390
2458067.376 134.1 0.0381
2458067.792 136.5 0.0406
2458067.876 136.9 0.0396
2458067.959 137.4 0.0378
2458068.042 137.8 0.0386
2458068.126 138.3 0.0384
2458068.209 138.7 0.0373
2458068.292 139.1 0.0361
2458068.709 141.3 0.0400
2458068.792 141.7 0.0407
2458068.876 142.1 0.0379
2458068.959 142.5 0.0369
2458069.042 142.9 0.0372
2458069.126 143.3 0.0362
2458069.209 143.7 0.0347
2458069.292 144.1 0.0334
2458069.376 144.5 0.0323
2458069.792 146.5 0.0350
2458069.959 147.3 0.0338
2458070.126 148.1 0.0318
2458070.292 148.9 0.0292
2458075.876 108.9 0.0558
2458075.959 114.9 0.0517
2458076.042 119.2 0.0497
2458076.126 122.6 0.0484
2458076.209 125.3 0.0463
2458076.292 127.6 0.0452
2458076.376 129.6 0.0443
2458076.584 133.6 0.0406
2458076.751 136.2 0.0395
2458076.917 138.4 0.0385
2458077.084 140.4 0.0368
2458077.959 148.2 0.0308
2458078.459 151.7 0.0236
2458078.626 152.7 0.0235
2458087.001 123.3 0.0458
2458087.167 135.1 0.0380
2458087.334 141.9 0.0336
2458087.584 148.6 0.0285
2458096.792 141.4 0.0343
2458096.959 138.5 0.0402
2458097.126 135.0 0.0412
2458097.292 130.5 0.0435
2458097.459 124.0 0.0464
2458097.542 119.3 0.0474
2458097.626 112.8 0.0530
2458098.209 148.7 0.0283
2458104.792 148.2 0.0308
2458104.959 147.3 0.0326
2458105.126 146.4 0.0336
2458105.292 145.5 0.0377
2458105.792 142.7 0.0347
2458105.959 141.7 0.0366
2458106.126 140.7 0.0370
2458106.292 139.6 0.0405
2458106.792 136.1 0.0393
2458106.959 134.9 0.0420
2458107.126 133.5 0.0433
2458107.292 132.0 0.0464
2458107.792 126.7 0.0470
2458107.876 125.5 0.0484
2458107.959 124.3 0.0494
2458108.042 123.0 0.0506
2458108.126 121.6 0.0510
2458108.209 120.0 0.0524
2458108.292 118.2 0.0526
2458108.376 116.1 0.0550
2458108.459 113.6 0.0543
2458108.542 110.5 0.0569
2458108.626 106.6 0.0605
2458111.792 150.6 0.0287
2458111.959 149.6 0.0298
2458112.792 145.1 0.0324
2458112.959 144.2 0.0347
2458113.126 143.4 0.0349
2458113.292 142.6 0.0366
2458113.792 140.2 0.0369
2458113.959 139.4 0.0384
2458114.126 138.6 0.0392
2458114.292 137.9 0.0398
2458114.792 135.6 0.0404
2458114.959 134.8 0.0421
2458115.126 134.1 0.0424
2458115.292 133.3 0.0420
2458137.834  96.9 0.0663
2458137.917  96.6 0.0666
2458138.001  96.2 0.0667
2458138.084  95.9 0.0669
2458138.167  95.5 0.0672
2458138.251  95.2 0.0675
2458138.334  94.9 0.0679
2458138.417  94.5 0.0683
2458138.834  92.7 0.0667
2458138.917  92.3 0.0663
2458139.001  91.9 0.0650
2458139.084  91.5 0.0658
2458139.167  91.1 0.0657
2458139.251  90.7 0.0660
2458139.334  90.3 0.0662
2458139.417  89.9 0.0664
2458139.834  87.5 0.0738
2458139.917  87.0 0.0756
2458140.001  86.5 0.0766
2458140.084  86.0 0.0773
2458140.167  85.4 0.0780
2458140.251  84.8 0.0787
2458140.334  84.2 0.0797
2458140.834  79.5 0.0832
2458140.917  78.5 0.0836
2458141.001  77.3 0.0890
2458141.084  76.0 0.0909
2458141.167  74.5 0.0930
2458141.251  72.6 0.0950
2458141.334  70.4 0.0970
2458141.501  63.1 0.1055
2458141.917 126.8 0.0406
2458142.084 118.9 0.0468
2458142.167 116.5 0.0513
2458142.251 114.6 0.0532
2458142.334 113.0 0.0536
2458142.417 111.7 0.0545
2458142.501 110.5 0.0517
2458142.584 109.5 0.0532
2458142.667 108.5 0.0550
2458142.751 107.6 0.0567
2458142.834 106.8 0.0589
2458142.917 106.1 0.0581
2458143.001 105.4 0.0581
2458143.084 104.7 0.0592
2458143.167 104.1 0.0603
2458143.251 103.5 0.0610
2458143.334 102.9 0.0617
2458143.417 102.4 0.0624
2458143.834  99.9 0.0644
2458143.917  99.5 0.0652
2458144.001  99.0 0.0656
2458144.084  98.6 0.0670
2458144.167  98.2 0.0678
2458144.251  97.8 0.0678
2458144.334  97.4 0.0684
2458144.418  97.0 0.0690
2458144.834  95.1 0.0702
2458144.917  94.7 0.0709
2458145.001  94.4 0.0710
2458145.084  94.0 0.0715
2458145.167  93.7 0.0721
2458145.251  93.3 0.0718
2458145.334  93.0 0.0714
2458145.417  92.7 0.0708
2458145.834  91.0 0.0682
2458145.917  90.7 0.0683
2458149.831  75.3 0.0795
2458149.914  74.9 0.0799
2458149.997  74.5 0.0803
2458150.081  74.1 0.0807
2458150.164  73.7 0.0815
2458150.247  73.3 0.0821
2458150.331  72.8 0.0825
2458150.414  72.4 0.0833
2458150.831  69.9 0.0891
2458150.914  69.3 0.0907
2458150.997  68.8 0.0922
2458151.081  68.1 0.0930
2458151.164  67.5 0.0943
2458151.247  66.8 0.0949
2458151.331  66.1 0.0978
2458151.414  65.4 0.0962
2458151.497  64.6 0.0991
2458151.581  63.7 0.1023
2458151.664  62.7 0.1056
2458151.747  61.7 0.1091
2458151.831  60.5 0.1113
2458151.997  57.5 0.1183
2458152.081  55.6 0.1238
2458152.164  53.2 0.1290
2458152.247  50.0 0.1337
2458152.792 107.7 0.0558
2458152.876 104.1 0.0588
2458152.959 101.4 0.0632
2458153.042  99.4 0.0646
2458153.126  97.6 0.0632
2458153.209  96.2 0.0655
2458153.293  94.9 0.0665
2458153.376  93.8 0.0681
2458153.459  92.8 0.0695
2458153.709  90.3 0.0690
2458153.792  89.5 0.0704
2458153.876  88.8 0.0701
2458153.959  88.2 0.0703
2458154.042  87.6 0.0713
2458154.126  87.0 0.0717
2458154.209  86.4 0.0720
2458154.292  85.9 0.0722
2458154.376  85.3 0.0721
2458154.834  82.7 0.0744
2458154.917  82.3 0.0755
2458155.001  81.9 0.0773
2458155.084  81.4 0.0775
2458155.167  81.0 0.0784
2458155.251  80.6 0.0798
2458155.334  80.2 0.0805
2458155.417  79.8 0.0812
2458155.834  78.0 0.0837
2458155.917  77.6 0.0849
2458156.001  77.3 0.0861
2458156.084  76.9 0.0878
2458156.167  76.6 0.0883
2458156.251  76.2 0.0896
2458156.334  75.9 0.0902
2458156.417  75.5 0.0914
2458156.501  75.2 0.0922
2458156.918  73.5 0.0935
2458157.001  73.2 0.0939
2458157.084  72.9 0.0938
2458157.167  72.5 0.0938
2458157.251  72.2 0.0938
2458157.334  71.9 0.0937
2458157.834  69.9 0.0931
2458157.917  69.6 0.0932
2458158.001  69.3 0.0932
2458158.084  69.0 0.0934
2458158.167  68.7 0.0937
2458158.251  68.3 0.0943
2458158.334  68.0 0.0946
2458158.418  67.7 0.0951
2458158.501  67.3 0.0954
2458158.918  65.7 0.0983
2458159.001  65.4 0.0993
2458159.084  65.0 0.1001
2458159.168  64.7 0.1002
2458159.251  64.3 0.1008
2458159.334  64.0 0.1013
2458159.417  63.6 0.1017
2458159.834  61.9 0.1053
2458159.917  61.5 0.1056
2458160.001  61.1 0.1064
2458160.084  60.7 0.1072
2458160.168  60.4 0.1092
2458160.251  60.0 0.1105
2458160.334  59.6 0.1120
2458160.418  59.2 0.1134
2458160.834  57.1 0.1164
2458160.918  56.7 0.1182
2458161.001  56.2 0.1192
2458161.084  55.7 0.1201
2458161.168  55.3 0.1209
2458161.251  54.8 0.1215
2458161.334  54.3 0.1209
2458161.417  53.8 0.1216
2458161.501  53.2 0.1223
2458161.918  50.2 0.1226
2458162.001  49.5 0.1238
2458162.084  48.8 0.1257
2458162.168  48.0 0.1272
2458162.251  47.2 0.1288
2458162.334  46.3 0.1290
2458162.418  45.4 0.1325
2458162.501  44.4 0.1364
2458162.584  43.2 0.1387
2458162.667  41.9 0.1422
2458162.751  40.5 0.1444
2458162.834  38.8 0.1521
2458162.918  36.8 0.1571
2458163.001  34.3 0.1634
2458163.084  31.1 0.1801
2458163.626  96.8 0.0655
2458163.793  88.9 0.0744
2458163.959  84.3 0.0791
2458164.043  82.6 0.0816
2458164.126  81.1 0.0800
2458164.209  79.8 0.0833
2458164.293  78.6 0.0861
2458164.376  77.6 0.0883
2458164.834  73.0 0.0920
2458164.917  72.3 0.0934
2458165.001  71.7 0.0938
2458165.084  71.1 0.0961
2458165.167  70.5 0.0972
2458165.251  69.9 0.0973
2458165.334  69.3 0.0984
2458165.793  66.5 0.0995
2458165.876  66.1 0.0999
2458165.959  65.6 0.1002
2458166.043  65.2 0.1000
2458166.126  64.7 0.1002
2458166.209  64.3 0.1003
2458166.292  63.9 0.1001
2458166.376  63.5 0.0999
2458166.792  61.4 0.1021
2458166.876  61.0 0.1031
2458166.959  60.7 0.1047
2458167.043  60.3 0.1059
2458167.126  59.9 0.1070
2458167.209  59.5 0.1079
2458167.293  59.2 0.1087
2458167.376  58.8 0.1099
2458167.834  56.8 0.1137
2458167.918  56.4 0.1144
2458168.001  56.1 0.1158
2458168.084  55.7 0.1171
2458168.167  55.4 0.1184
2458168.251  55.0 0.1197
2458168.334  54.6 0.1209
2458168.417  54.3 0.1221
2458168.501  53.9 0.1223
2458168.917  52.2 0.1258
2458169.001  51.8 0.1253
2458169.084  51.5 0.1257
2458169.167  51.1 0.1256
2458169.251  50.7 0.1260
2458169.334  50.4 0.1266
2458169.418  50.0 0.1273
2458169.501  49.7 0.1280
2458169.918  47.8 0.1288
2458170.001  47.5 0.1290
2458170.084  47.1 0.1290
2458170.168  46.7 0.1291
2458170.251  46.3 0.1296
2458170.334  45.9 0.1301
2458170.417  45.6 0.1306
2458170.834  43.6 0.1359
2458170.918  43.2 0.1366
2458171.001  42.7 0.1379
2458171.084  42.3 0.1398
2458171.168  41.9 0.1402
2458171.251  41.5 0.1420
2458171.334  41.0 0.1456
2458172.834  31.1 0.1871
2458172.917  30.3 0.1868
2458173.001  29.5 0.1866
2458173.084  28.7 0.1855
2458173.167  27.8 0.2000
2458173.251  26.8 0.2013
2458173.334  25.8 0.2007
2458173.417  24.7 0.2198
2458173.501  23.5 0.2228
2458173.584  22.1 0.2221
2458173.667  20.7 0.2254
2458173.751  19.0 0.2509
2458173.834  17.1 0.2486
2458174.793  74.8 0.0855
2458174.876  72.2 0.0938
2458174.959  70.0 0.0938
2458175.043  68.2 0.0984
2458175.126  66.6 0.1024
2458175.209  65.1 0.1029
2458175.292  63.9 0.1074
2458175.376  62.7 0.1080
2458175.834  57.6 0.1226
2458175.918  56.9 0.1209
2458176.001  56.1 0.1222
2458176.084  55.4 0.1224
2458176.167  54.8 0.1229
2458176.251  54.1 0.1229
2458176.334  53.5 0.1223
2458176.417  52.9 0.1211
2458176.834  50.1 0.1282
2458176.917  49.6 0.1267
2458177.001  49.1 0.1256
2458177.084  48.6 0.1249
2458177.168  48.1 0.1247
2458177.251  47.7 0.1265
2458177.334  47.2 0.1264
2458177.417  46.7 0.1259
2458177.501  46.3 0.1252
2458177.584  45.8 0.1244
2458178.001  43.6 0.1331
2458178.084  43.2 0.1326
2458178.167  42.8 0.1323
2458178.251  42.4 0.1323
2458178.334  42.0 0.1322
2458178.417  41.6 0.1328
2458178.501  41.1 0.1339
2458178.959  38.9 0.1428
2458179.042  38.5 0.1453
2458179.126  38.2 0.1462
2458179.209  37.8 0.1484
2458179.292  37.4 0.1510
2458179.376  37.0 0.1537
2458179.834  34.8 0.1730
2458179.917  34.4 0.1746
2458180.001  34.0 0.1727
2458180.084  33.7 0.1745
2458180.167  33.3 0.1744
2458180.251  32.9 0.1745
2458180.334  32.5 0.1746
2458180.417  32.1 0.1747
2458180.501  31.7 0.1746
2458180.917  29.7 0.1916
2458181.001  29.3 0.1912
2458181.084  28.9 0.1916
2458181.167  28.4 0.1923
2458181.251  28.0 0.1930
2458181.334  27.6 0.1933
2458181.417  27.2 0.1927
2458181.501  26.8 0.1929
2458181.917  24.6 0.2087
2458182.001  24.1 0.2081
2458182.084  23.7 0.2061
2458182.167  23.2 0.2104
2458182.251  22.8 0.2160
2458182.334  22.3 0.2144
2458182.417  21.8 0.2174
2458182.501  21.3 0.2174
2458182.917  18.8 0.2364
2458183.001  18.2 0.2397
2458183.084  17.7 0.2409
2458183.167  17.1 0.2421
2458183.251  16.6 0.2438
2458183.334  16.0 0.2440
2458183.417  15.4 0.2377
2458183.501  14.8 0.2412
2458183.917  11.6 0.2852
2458184.001  10.9 0.2863
2458184.084  10.3 0.2882
2458184.167   9.6 0.2876
2458184.251   9.0 0.2860
2458184.334   8.5 0.2893
2458184.417   8.2 0.2887
2458184.501   8.0 0.3219
2458184.584   8.2 0.3099
2458184.667   8.8 0.2892
2458184.751   9.9 0.2959
2458184.917  14.0 0.2745
2458185.751  65.7 0.1015
2458185.834  61.8 0.1085
2458186.001  56.1 0.1173
2458186.084  53.9 0.1140
2458186.167  52.1 0.1250
2458186.251  50.4 0.1239
2458186.334  48.9 0.1213
2458186.792  42.7 0.1386
2458186.876  41.8 0.1374
2458186.959  40.9 0.1366
2458187.043  40.1 0.1368
2458187.126  39.3 0.1362
2458187.209  38.5 0.1355
2458187.292  37.8 0.1349
2458187.376  37.1 0.1467
2458187.792  33.9 0.1677
2458187.876  33.3 0.1667
2458187.959  32.8 0.1686
2458188.042  32.2 0.1708
2458188.126  31.7 0.1728
2458188.209  31.1 0.1770
2458188.292  30.6 0.1797
2458188.376  30.1 0.1837
2458188.459  29.6 0.1871
2458188.876  27.1 0.2097
2458188.959  26.6 0.2111
2458189.042  26.2 0.2117
2458189.126  25.7 0.2135
2458189.209  25.3 0.2150
2458189.292  24.8 0.2165
2458189.376  24.4 0.2180
2458189.834  22.0 0.2386
2458189.917  21.5 0.2366
2458190.001  21.1 0.2357
2458190.084  20.7 0.2340
2458190.167  20.3 0.2344
2458190.251  19.8 0.2332
2458190.334  19.4 0.2319
2458190.417  19.0 0.2302
2458190.834  16.9 0.2484
2458190.917  16.5 0.2475
2458191.001  16.1 0.2472
2458191.084  15.7 0.2462
2458191.167  15.3 0.2460
2458191.251  14.9 0.2455
2458191.334  14.5 0.2447
2458191.417  14.1 0.2436
2458191.834  12.1 0.2700
2458191.917  11.7 0.2698
2458192.001  11.3 0.2731
2458192.084  10.9 0.2721
2458192.167  10.5 0.2766
2458192.251  10.1 0.2780
2458192.334   9.7 0.2797
2458192.751   7.8 0.3206
2458192.834   7.5 0.3259
2458192.918   7.1 0.3287
2458193.001   6.8 0.3312
2458193.084   6.5 0.3281
2458193.167   6.2 0.3283
2458193.251   6.0 0.3325
2458193.334   5.8 0.3335
2458193.417   5.6 0.3266
2458193.834   5.4 0.3299
2458195.501  19.1 0.2392
2458195.584  20.6 0.2245
2458195.667  22.2 0.2227
2458195.751  24.1 0.2025
2458195.834  26.2 0.2006
2458195.917  28.7 0.1781
2458196.001  31.6 0.1713
2458196.084  35.4 0.1587
2458196.167  40.2 0.1429
2458196.917  47.9 0.1428
2458197.084  40.9 0.1527
2458197.167  38.4 0.1676
2458197.251  36.2 0.1671
2458197.334  34.2 0.1790
2458197.418  32.5 0.1797
2458197.501  31.0 0.1895
2458197.584  29.6 0.1906
2458197.668  28.3 0.2026
2458197.751  27.1 0.2080
2458197.834  26.0 0.2168
2458197.917  25.0 0.2197
2458198.001  24.0 0.2280
2458198.084  23.1 0.2321
2458198.167  22.2 0.2335
2458198.251  21.4 0.2358
2458198.334  20.6 0.2439
2458198.417  19.8 0.2460
2458198.834  16.3 0.2661
2458198.917  15.7 0.2629
2458199.001  15.1 0.2605
2458199.084  14.5 0.2575
2458199.167  13.9 0.2552
2458199.251  13.3 0.2524
2458199.334  12.8 0.2493
2458199.417  12.2 0.2467
2458199.501  11.7 0.2463
2458199.959   8.9 0.2951
2458200.042   8.5 0.2973
2458200.126   8.0 0.3018
2458200.209   7.6 0.3080
2458200.292   7.1 0.3123
2458200.376   6.7 0.3150
2458200.834   4.6 0.3412
2458200.917   4.3 0.3407
2458201.001   4.0 0.3350
2458201.084   3.8 0.3298
2458201.167   3.6 0.3250
2458201.251   3.4 0.3197
2458201.334   3.3 0.3150
2458201.417   3.3 0.3119
2458201.834   3.9 0.3345
2458201.917   4.2 0.3345
2458202.001   4.4 0.3351
2458202.084   4.7 0.3353
2458202.167   5.1 0.3296
2458202.251   5.4 0.3321
2458202.334   5.8 0.3282
2458202.417   6.2 0.3256
2458202.834   8.1 0.3064
2458202.917   8.5 0.2974
2458203.001   9.0 0.2844
2458203.084   9.4 0.2828
2458203.167   9.8 0.2701
2458203.251  10.2 0.2689
2458203.334  10.7 0.2622
2458203.417  11.1 0.2553
2458203.834  13.4 0.2510
2458203.917  13.8 0.2412
2458204.001  14.3 0.2384
2458204.084  14.8 0.2366
2458204.167  15.3 0.2402
2458204.251  15.8 0.2415
2458204.334  16.3 0.2272
2458204.834  19.5 0.2603
2458204.917  20.0 0.2553
2458205.001  20.6 0.2513
2458205.084  21.2 0.2469
2458205.167  21.8 0.2419
2458205.251  22.4 0.2341
2458205.334  23.0 0.2276
2458205.417  23.7 0.2189
2458205.501  24.4 0.2144
2458206.042  29.3 0.2051
2458206.126  30.2 0.1947
2458206.209  31.2 0.1862
2458206.292  32.2 0.1769
2458206.376  33.2 0.1677
2458206.459  34.3 0.1594
2458206.542  35.6 0.1639
2458206.626  36.9 0.1649
2458206.709  38.3 0.1548
2458206.792  39.9 0.1436
2458206.876  41.7 0.1428
2458206.959  43.7 0.1428
2458207.042  46.0 0.1298
2458207.126  48.8 0.1268
2458207.209  52.1 0.1196
2458207.293  56.4 0.1087
2458208.084  27.2 0.1953
2458208.168  23.5 0.2173
2458208.251  20.5 0.2362
2458208.334  18.0 0.2488
2458208.751   9.5 0.3106
2458208.834   8.3 0.3189
2458208.917   7.1 0.3277
2458209.001   6.1 0.3331
2458209.084   5.1 0.3585
2458209.167   4.1 0.3497
2458209.251   3.3 0.3362
2458209.334   2.5 0.3235
2458209.417   1.9 0.3171
2458209.501   1.5 0.3119
2458209.917   3.4 0.3476
2458210.001   4.0 0.3458
2458210.084   4.6 0.3496
2458210.167   5.2 0.3429
2458210.251   5.7 0.3340
2458210.334   6.3 0.3224
2458210.751   9.0 0.2996
2458210.834   9.5 0.2884
2458210.917  10.1 0.2797
2458211.001  10.6 0.2762
2458211.084  11.1 0.2696
2458211.167  11.5 0.2655
2458211.251  12.0 0.2597
2458211.334  12.5 0.2547
2458211.751  14.8 0.2509
2458211.834  15.3 0.2508
2458211.917  15.7 0.2481
2458212.001  16.2 0.2409
2458212.084  16.6 0.2373
2458212.167  17.1 0.2392
2458212.251  17.5 0.2359
2458212.334  18.0 0.2271
2458212.501  18.8 0.2259
2458212.945  21.1 0.2293
2458213.029  21.5 0.2280
2458213.112  21.9 0.2266
2458213.195  22.4 0.2254
2458213.279  22.8 0.2242
2458213.362  23.2 0.2228
2458213.445  23.6 0.2242
2458213.529  24.1 0.2224
2458213.945  26.2 0.2078
2458214.029  26.6 0.2003
2458214.112  27.0 0.2012
2458214.195  27.5 0.1977
2458214.279  27.9 0.1915
2458214.362  28.3 0.1883
2458214.445  28.8 0.1853
2458214.529  29.2 0.1852
2458214.949  31.4 0.1655
2458215.032  31.9 0.1627
2458215.115  32.3 0.1593
2458215.199  32.8 0.1560
2458215.282  33.3 0.1553
2458215.365  33.7 0.1522
2458215.449  34.2 0.1464
2458215.834  36.5 0.1382
2458215.917  37.0 0.1393
2458216.001  37.6 0.1361
2458216.084  38.1 0.1362
2458216.167  38.7 0.1364
2458216.251  39.2 0.1370
2458216.334  39.8 0.1391
2458216.418  40.4 0.1393
2458216.876  43.9 0.1325
2458216.959  44.6 0.1316
2458217.043  45.4 0.1304
2458217.126  46.1 0.1292
2458217.209  46.9 0.1269
2458217.293  47.8 0.1253
2458217.459  49.6 0.1216
2458217.542  50.6 0.1197
2458217.626  51.7 0.1180
2458217.709  52.9 0.1166
2458217.792  54.1 0.1139
2458217.876  55.5 0.1116
2458217.959  57.1 0.1090
2458218.042  58.8 0.1061
2458218.126  60.8 0.1030
2458218.209  63.1 0.0991
2458218.293  65.9 0.0949
2458218.376  69.3 0.0902
2458218.459  73.9 0.0841
2458219.084  10.4 0.2713
2458219.168   5.8 0.3044
2458219.417   4.0 0.3003
2458219.501   5.8 0.3036
2458219.584   7.5 0.2912
2458219.667   9.0 0.2721
2458219.834  11.6 0.2557
2458219.917  12.8 0.2514
2458220.001  13.9 0.2504
2458220.084  14.9 0.2479
2458220.167  15.8 0.2478
2458220.251  16.7 0.2479
2458220.334  17.5 0.2439
2458220.417  18.4 0.2415
2458220.501  19.1 0.2421
2458220.584  19.9 0.2398
2458221.001  23.1 0.2207
2458221.084  23.7 0.2187
2458221.167  24.3 0.2135
2458221.251  24.9 0.2111
2458221.334  25.4 0.2117
2458221.417  26.0 0.2094
2458221.501  26.5 0.2067
2458221.959  29.3 0.1841
2458222.042  29.7 0.1799
2458222.126  30.2 0.1733
2458222.209  30.7 0.1701
2458222.292  31.1 0.1667
2458222.376  31.6 0.1634
2458222.834  33.9 0.1496
2458222.917  34.4 0.1453
2458223.001  34.8 0.1433
2458223.084  35.2 0.1425
2458223.167  35.6 0.1413
2458223.251  36.0 0.1403
2458223.334  36.4 0.1394
2458223.418  36.8 0.1386
2458223.876  39.0 0.1320
2458223.959  39.4 0.1335
2458224.042  39.8 0.1328
2458224.126  40.1 0.1323
2458224.209  40.5 0.1301
2458224.293  40.9 0.1303
2458224.376  41.3 0.1308
2458224.459  41.7 0.1310
2458224.876  43.6 0.1339
2458224.959  44.0 0.1341
2458225.043  44.4 0.1342
2458225.126  44.8 0.1341
2458225.209  45.2 0.1340
2458225.293  45.6 0.1321
2458225.376  46.0 0.1320
2458225.459  46.3 0.1322
2458225.876  48.3 0.1260
2458225.959  48.8 0.1243
2458226.043  49.2 0.1226
2458226.126  49.6 0.1223
2458226.209  50.0 0.1186
2458226.293  50.4 0.1156
2458226.376  50.8 0.1131
2458226.459  51.3 0.1127
2458226.543  51.7 0.1105
2458226.959  54.0 0.1017
2458227.043  54.4 0.1004
2458227.126  54.9 0.0995
2458227.209  55.4 0.0987
2458227.293  55.9 0.0979
2458227.376  56.4 0.0971
2458227.459  56.9 0.0964
2458227.543  57.5 0.0951
2458227.959  60.4 0.0922
2458228.042  61.0 0.0917
2458228.126  61.7 0.0914
2458228.209  62.4 0.0912
2458228.292  63.1 0.0906
2458228.376  63.9 0.0904
2458228.459  64.7 0.0903
2458228.542  65.6 0.0904
2458228.626  66.5 0.0904
2458228.709  67.5 0.0896
2458228.793  68.5 0.0895
2458228.876  69.7 0.0890
2458228.959  71.0 0.0874
2458229.042  72.4 0.0860
2458229.126  74.1 0.0844
2458229.209  75.9 0.0831
2458229.293  78.2 0.0803
2458229.376  81.0 0.0779
2458229.459  84.6 0.0749
2458229.542  89.6 0.0711
2458230.084  14.7 0.2612
2458230.167  18.6 0.2412
2458230.251  21.6 0.2166
2458230.334  24.1 0.1982
2458230.417  26.1 0.1848
2458230.501  27.8 0.1701
2458230.584  29.3 0.1627
2458230.667  30.6 0.1554
2458230.751  31.8 0.1494
2458230.834  32.9 0.1452
2458230.918  33.9 0.1422
2458231.001  34.9 0.1390
2458231.084  35.7 0.1363
2458231.167  36.6 0.1342
2458231.251  37.3 0.1326
2458231.334  38.1 0.1318
2458231.751  41.3 0.1269
2458231.834  41.9 0.1270
2458231.917  42.5 0.1258
2458232.001  43.0 0.1254
2458232.084  43.5 0.1255
2458232.167  44.0 0.1257
2458232.251  44.5 0.1273
2458232.334  45.0 0.1264
2458232.751  47.3 0.1273
2458232.834  47.8 0.1280
2458232.918  48.2 0.1282
2458233.001  48.6 0.1279
2458233.084  49.0 0.1271
2458233.167  49.4 0.1258
2458233.251  49.9 0.1241
2458233.334  50.3 0.1219
2458233.417  50.7 0.1195
2458233.501  51.0 0.1173
2458233.584  51.4 0.1151
2458234.001  53.3 0.1069
2458234.084  53.7 0.1053
2458234.168  54.1 0.1034
2458234.251  54.4 0.1012
2458234.334  54.8 0.0996
2458234.417  55.1 0.0972
2458234.501  55.5 0.0944
2458234.959  57.4 0.0862
2458235.042  57.8 0.0855
2458235.126  58.1 0.0853
2458235.209  58.5 0.0854
2458235.293  58.8 0.0854
2458235.376  59.2 0.0860
2458235.459  59.5 0.0864
2458235.543  59.9 0.0867
2458236.001  61.8 0.0911
2458236.084  62.1 0.0912
2458236.168  62.5 0.0919
2458236.251  62.8 0.0928
2458236.334  63.2 0.0934
2458236.417  63.5 0.0936
2458236.834  65.3 0.0962
2458236.918  65.7 0.0964
2458237.001  66.1 0.0961
2458237.084  66.4 0.0961
2458237.168  66.8 0.0957
2458237.251  67.2 0.0949
2458237.334  67.6 0.0938
2458237.418  67.9 0.0926
2458237.876  70.1 0.0835
2458237.959  70.6 0.0821
2458238.043  71.0 0.0805
2458238.126  71.4 0.0791
2458238.209  71.9 0.0778
2458238.293  72.3 0.0759
2458238.376  72.8 0.0742
2458238.459  73.3 0.0725
2458238.543  73.7 0.0712
2458239.001  76.7 0.0648
2458239.084  77.3 0.0640
2458239.168  77.9 0.0634
2458239.251  78.5 0.0628
2458239.334  79.2 0.0625
2458239.418  80.0 0.0624
2458239.501  80.7 0.0627
2458239.584  81.6 0.0632
2458239.668  82.4 0.0634
2458239.751  83.4 0.0647
2458239.834  84.5 0.0647
2458239.917  85.6 0.0654
2458240.001  86.9 0.0655
2458240.084  88.4 0.0665
2458240.168  90.2 0.0648
2458240.251  92.3 0.0657
2458240.334  95.0 0.0636
2458240.418  98.6 0.0609
2458240.917  33.5 0.1712
2458241.001  38.2 0.1534
2458241.084  41.4 0.1445
2458241.167  43.9 0.1390
2458241.251  45.9 0.1328
2458241.334  47.5 0.1287
2458241.417  49.0 0.1250
2458241.501  50.2 0.1203
2458241.584  51.3 0.1183
2458241.667  52.4 0.1152
2458241.751  53.3 0.1131
2458241.834  54.2 0.1094
2458241.917  55.0 0.1060
2458242.001  55.7 0.1037
2458242.084  56.4 0.1005
2458242.167  57.1 0.0977
2458242.251  57.7 0.0942
2458242.334  58.3 0.0911
2458242.417  58.9 0.0880
2458242.501  59.5 0.0850
2458242.584  60.0 0.0828
2458243.001  62.5 0.0767
2458243.084  62.9 0.0762
2458243.168  63.4 0.0760
2458243.251  63.8 0.0758
2458243.334  64.2 0.0760
2458243.418  64.7 0.0763
2458243.834  66.6 0.0841
2458243.918  67.0 0.0859
2458244.001  67.4 0.0880
2458244.084  67.7 0.0898
2458244.167  68.1 0.0909
2458244.251  68.5 0.0921
2458244.334  68.8 0.0926
2458244.417  69.2 0.0925
2458244.876  71.1 0.0921
2458244.959  71.4 0.0911
2458245.042  71.7 0.0907
2458245.126  72.1 0.0904
2458245.209  72.4 0.0900
2458245.293  72.7 0.0895
2458245.376  73.1 0.0886
2458245.459  73.4 0.0873
2458245.543  73.7 0.0858
2458246.001  75.5 0.0765
2458246.084  75.8 0.0747
2458246.168  76.1 0.0730
2458246.251  76.4 0.0715
2458246.334  76.8 0.0703
2458246.418  77.1 0.0700
2458246.501  77.4 0.0694
2458246.584  77.7 0.0684
2458247.001  79.3 0.0661
2458247.084  79.6 0.0662
2458247.168  80.0 0.0664
2458247.251  80.3 0.0667
2458247.334  80.6 0.0670
2458247.418  81.0 0.0664
2458247.501  81.3 0.0664
2458247.584  81.6 0.0666
2458248.001  83.3 0.0703
2458248.084  83.7 0.0720
2458248.168  84.0 0.0745
2458248.251  84.4 0.0762
2458248.334  84.7 0.0770
2458248.418  85.1 0.0777
2458248.834  87.0 0.0763
2458248.917  87.4 0.0759
2458249.001  87.8 0.0754
2458249.084  88.2 0.0746
2458249.167  88.6 0.0738
2458249.251  89.1 0.0728
2458249.334  89.5 0.0716
2458249.417  90.0 0.0705
2458249.834  92.4 0.0652
2458249.917  93.0 0.0647
2458250.001  93.6 0.0639
2458250.084  94.2 0.0630
2458250.167  94.8 0.0618
2458250.251  95.5 0.0604
2458250.334  96.2 0.0593
2458250.417  96.9 0.0593
2458250.501  97.7 0.0575
2458250.584  98.6 0.0567
2458250.667  99.6 0.0557
2458250.751 100.7 0.0557
2458250.834 101.9 0.0544
2458250.917 103.2 0.0539
2458251.001 104.8 0.0530
2458251.084 106.8 0.0518
2458251.167 109.2 0.0519
2458251.251 112.5 0.0496
2458251.792  56.3 0.1039
2458251.876  59.7 0.0998
2458251.959  62.2 0.0969
2458252.042  64.1 0.0955
2458252.126  65.8 0.0943
2458252.209  67.1 0.0932
2458252.292  68.4 0.0929
2458252.376  69.4 0.0912
2458252.459  70.4 0.0905
2458252.542  71.3 0.0891
2458252.626  72.1 0.0887
2458252.709  72.9 0.0871
2458252.792  73.6 0.0864
2458252.876  74.3 0.0855
2458252.959  74.9 0.0853
2458253.042  75.5 0.0843
2458253.126  76.1 0.0839
2458253.209  76.6 0.0838
2458253.292  77.1 0.0836
2458253.376  77.7 0.0832
2458253.834  80.2 0.0773
2458253.917  80.6 0.0752
2458254.001  81.0 0.0743
2458254.084  81.5 0.0727
2458254.167  81.9 0.0710
2458254.251  82.2 0.0692
2458254.334  82.6 0.0673
2458254.417  83.0 0.0653
2458254.501  83.4 0.0644
2458254.584  83.8 0.0630
2458255.043  85.7 0.0624
2458255.126  86.0 0.0630
2458255.209  86.4 0.0634
2458255.292  86.7 0.0638
2458255.376  87.0 0.0641
2458255.459  87.4 0.0646
2458255.542  87.7 0.0649
2458255.626  88.0 0.0657
2458256.001  89.5 0.0674
2458256.084  89.8 0.0673
2458256.167  90.1 0.0672
2458256.251  90.4 0.0668
2458256.334  90.7 0.0669
2458256.417  91.1 0.0664
2458256.501  91.4 0.0664
2458256.584  91.7 0.0660
2458257.001  93.2 0.0675
2458257.084  93.6 0.0676
2458257.167  93.9 0.0673
2458257.251  94.2 0.0667
2458257.334  94.5 0.0660
2458257.417  94.8 0.0649
2458257.834  96.4 0.0638
2458257.917  96.7 0.0635
2458258.001  97.0 0.0627
2458258.084  97.3 0.0617
2458258.167  97.7 0.0604
2458258.251  98.0 0.0587
2458258.334  98.3 0.0569
2458258.417  98.7 0.0553
2458258.792 100.2 0.0513
2458258.876 100.5 0.0508
2458258.959 100.9 0.0508
2458259.042 101.2 0.0510
2458259.126 101.6 0.0516
2458259.209 101.9 0.0523
2458259.292 102.3 0.0532
2458259.376 102.7 0.0540
2458259.459 103.1 0.0549
2458259.542 103.4 0.0560
2458259.626 103.8 0.0571
2458260.001 105.7 0.0591
2458260.084 106.1 0.0587
2458260.167 106.6 0.0584
2458260.251 107.0 0.0580
2458260.334 107.5 0.0573
2458260.417 108.0 0.0566
2458260.501 108.5 0.0560
2458260.584 109.0 0.0562
2458261.001 112.0 0.0539
2458261.084 112.7 0.0537
2458261.167 113.4 0.0530
2458261.251 114.2 0.0531
2458261.334 115.0 0.0525
2458261.417 115.9 0.0523
2458261.501 116.9 0.0524
2458261.584 118.0 0.0524
2458261.667 119.3 0.0519
2458261.751 120.8 0.0495
2458261.834 122.5 0.0486
2458261.917 124.6 0.0473
2458262.001 127.2 0.0445
2458262.084 130.9 0.0416
2458262.626  73.5 0.0705
2458262.709  76.6 0.0677
2458262.792  79.0 0.0649
2458262.876  80.9 0.0633
2458262.959  82.5 0.0621
2458263.042  83.9 0.0619
2458263.126  85.1 0.0613
2458263.209  86.1 0.0619
2458263.292  87.1 0.0619
2458263.376  88.0 0.0634
2458263.459  88.8 0.0638
2458263.542  89.6 0.0658
2458263.626  90.3 0.0658
2458264.042  93.3 0.0666
2458264.126  93.9 0.0666
2458264.209  94.4 0.0663
2458264.292  94.9 0.0659
2458264.376  95.4 0.0656
2458264.459  95.8 0.0650
2458264.834  97.8 0.0625
2458264.917  98.2 0.0626
2458265.001  98.6 0.0619
2458265.084  99.0 0.0617
2458265.167  99.4 0.0615
2458265.251  99.8 0.0610
2458265.334 100.2 0.0604
2458265.417 100.6 0.0600
2458265.792 102.2 0.0581
2458265.876 102.6 0.0575
2458265.959 102.9 0.0570
2458266.042 103.3 0.0564
2458266.126 103.6 0.0563
2458266.209 104.0 0.0560
2458266.292 104.3 0.0555
2458266.376 104.6 0.0549
2458266.459 105.0 0.0539
2458266.542 105.3 0.0532
2458266.626 105.6 0.0525
2458267.042 107.3 0.0519
2458267.126 107.6 0.0517
2458267.209 107.9 0.0515
2458267.292 108.3 0.0509
2458267.376 108.6 0.0502
2458267.459 108.9 0.0495
2458267.542 109.3 0.0489
2458267.626 109.6 0.0490
2458268.042 111.2 0.0535
2458268.126 111.5 0.0544
2458268.209 111.9 0.0551
2458268.292 112.2 0.0554
2458268.376 112.5 0.0554
2458268.459 112.9 0.0551
2458268.542 113.2 0.0545
2458268.626 113.5 0.0537
2458269.042 115.2 0.0502
2458269.126 115.6 0.0505
2458269.209 115.9 0.0510
2458269.292 116.3 0.0514
2458269.376 116.6 0.0515
2458269.459 117.0 0.0511
2458269.542 117.3 0.0507
2458269.626 117.7 0.0501
2458270.042 119.6 0.0500
2458270.126 120.0 0.0497
2458270.209 120.4 0.0493
2458270.292 120.8 0.0492
2458270.376 121.2 0.0484
2458270.459 121.6 0.0476
2458270.542 122.1 0.0472
2458270.626 122.5 0.0467
2458271.042 124.8 0.0454
2458271.126 125.3 0.0453
2458271.209 125.9 0.0447
2458271.292 126.4 0.0440
2458271.376 127.0 0.0431
2458271.459 127.5 0.0427
2458271.834 130.5 0.0415
2458271.917 131.2 0.0406
2458272.001 132.0 0.0412
2458272.084 132.9 0.0399
2458272.167 133.8 0.0404
2458272.251 134.8 0.0397
2458272.334 135.9 0.0392
2458272.417 137.1 0.0382
2458272.501 138.5 0.0377
2458272.584 140.0 0.0367
2458272.667 141.9 0.0353
2458272.751 144.1 0.0328
2458272.834 146.9 0.0307
2458272.917 150.7 0.0324
2458273.459  85.3 0.0696
2458273.542  89.3 0.0660
2458273.626  92.2 0.0638
2458273.709  94.5 0.0625
2458273.792  96.3 0.0604
2458273.876  97.9 0.0594
2458273.959  99.3 0.0574
2458274.042 100.6 0.0572
2458274.126 101.7 0.0559
2458274.209 102.7 0.0561
2458274.292 103.6 0.0553
2458274.376 104.5 0.0557
2458274.459 105.3 0.0547
2458274.542 106.1 0.0551
2458274.959 109.3 0.0535
2458275.042 109.9 0.0537
2458275.126 110.5 0.0533
2458275.209 111.0 0.0528
2458275.292 111.5 0.0523
2458275.376 112.1 0.0512
2458275.459 112.6 0.0502
2458275.542 113.0 0.0502
2458275.626 113.5 0.0504
2458275.709 114.0 0.0505
2458276.126 116.2 0.0503
2458276.209 116.6 0.0508
2458276.292 117.0 0.0514
2458276.376 117.4 0.0517
2458276.459 117.8 0.0520
2458276.542 118.2 0.0521
2458276.626 118.6 0.0519
2458276.709 119.0 0.0516
2458277.126 120.9 0.0493
2458277.209 121.3 0.0496
2458277.292 121.6 0.0496
2458277.376 122.0 0.0486
2458277.459 122.4 0.0488
2458277.542 122.7 0.0484
2458277.626 123.1 0.0479
2458277.709 123.4 0.0474
2458278.126 125.2 0.0435
2458278.209 125.6 0.0435
2458278.292 126.0 0.0438
2458278.376 126.3 0.0425
2458278.459 126.7 0.0434
2458278.876 128.5 0.0429
2458278.959 128.8 0.0434
2458279.042 129.2 0.0433
2458279.126 129.5 0.0439
2458279.209 129.9 0.0436
2458279.292 130.3 0.0442
2458279.376 130.6 0.0437
2458279.459 131.0 0.0439
2458279.542 131.4 0.0432
2458279.626 131.7 0.0436
2458280.042 133.6 0.0425
2458280.126 134.0 0.0421
2458280.209 134.4 0.0426
2458280.292 134.8 0.0426
2458280.376 135.2 0.0419
2458280.459 135.6 0.0423
2458280.876 137.7 0.0400
2458280.959 138.1 0.0387
2458281.042 138.5 0.0397
2458281.126 139.0 0.0394
2458281.209 139.4 0.0392
2458281.292 139.9 0.0388
2458281.376 140.4 0.0383
2458281.459 140.8 0.0379
2458281.876 143.4 0.0341
2458282.042 144.5 0.0339
2458282.126 145.1 0.0334
2458282.209 145.7 0.0329
2458282.292 146.3 0.0322
2458282.376 146.9 0.0315
2458282.459 147.6 0.0311
2458282.542 148.3 0.0300
2458282.626 149.0 0.0303
2458282.709 149.8 0.0306
2458282.792 150.6 0.0304
2458284.417  97.2 0.0656
2458284.501 101.7 0.0625
2458284.584 105.1 0.0596
2458284.667 107.8 0.0579
2458284.751 110.1 0.0553
2458284.834 111.8 0.0551
2458284.917 113.4 0.0541
2458285.001 114.9 0.0529
2458285.084 116.2 0.0535
2458285.167 117.3 0.0511
2458285.251 118.4 0.0505
2458285.334 119.4 0.0493
2458285.417 120.3 0.0486
2458286.001 125.6 0.0446
2458286.084 126.3 0.0438
2458286.167 126.9 0.0429
2458286.251 127.5 0.0416
2458286.334 128.0 0.0401
2458286.417 128.6 0.0396
2458286.501 129.2 0.0390
2458286.584 129.7 0.0391
2458287.042 132.4 0.0399
2458287.126 132.9 0.0408
2458287.209 133.4 0.0417
2458287.292 133.8 0.0419
2458287.376 134.3 0.0418
2458287.459 134.7 0.0421
2458287.876 136.9 0.0408
2458287.959 137.3 0.0405
2458288.042 137.7 0.0403
2458288.126 138.2 0.0400
2458288.209 138.6 0.0395
2458288.292 139.0 0.0391
2458288.376 139.4 0.0383
2458288.459 139.8 0.0380
2458288.876 141.8 0.0366
2458288.959 142.2 0.0368
2458289.042 142.6 0.0366
2458289.126 143.0 0.0363
2458289.209 143.4 0.0359
2458289.292 143.8 0.0355
2458289.376 144.2 0.0351
2458289.459 144.6 0.0347
2458289.876 146.5 0.0331
2458289.959 146.9 0.0334
2458290.042 147.3 0.0336
2458290.126 147.7 0.0334
2458290.209 148.1 0.0332
2458290.292 148.5 0.0330
2458290.542 149.7 0.0318
2458290.626 150.1 0.0317
2458291.042 152.2 0.0300
2458291.126 152.6 0.0316
2458291.209 153.0 0.0320
2458295.501 111.4 0.0515
2458295.584 116.1 0.0499
2458295.667 119.8 0.0492
2458295.751 122.6 0.0480
2458295.834 125.0 0.0475
2458295.917 127.1 0.0465
2458296.001 128.9 0.0459
2458296.084 130.5 0.0448
2458296.167 131.9 0.0438
2458296.251 133.2 0.0431
2458296.334 134.4 0.0421
2458296.417 135.5 0.0412
2458296.834 140.1 0.0378
2458296.917 140.9 0.0379
2458297.001 141.7 0.0374
2458297.084 142.4 0.0370
2458297.167 143.1 0.0366
2458297.251 143.8 0.0359
2458298.042 149.4 0.0283
2458305.709 152.0 0.0264
2458305.876 145.7 0.0330
2458305.959 141.2 0.0362
2458306.042 135.0 0.0384
2458315.876 150.1 0.0307
2458315.959 149.2 0.0306
2458316.042 148.3 0.0340
2458316.126 147.3 0.0385
2458316.209 146.2 0.0380
2458316.292 145.1 0.0337
2458316.376 143.9 0.0333
2458316.459 142.5 0.0385
2458316.542 141.1 0.0393
2458316.626 139.4 0.0376
2458316.709 137.6 0.0400
2458316.792 135.6 0.0420
2458316.876 133.2 0.0423
2458316.959 130.3 0.0445
2458317.042 126.7 0.0462
2458317.126 122.1 0.0476
2458317.209 115.7 0.0509
2458324.876 147.5 0.0320
2458324.959 147.1 0.0327
2458325.042 146.6 0.0334
2458325.126 146.2 0.0346
2458325.209 145.7 0.0357
2458325.292 145.2 0.0366
2458325.376 144.7 0.0372
2458325.459 144.2 0.0373
2458325.876 141.7 0.0358
2458325.959 141.1 0.0358
2458326.042 140.6 0.0363
2458326.126 140.0 0.0372
2458326.209 139.5 0.0385
2458326.293 138.9 0.0385
2458326.376 138.3 0.0386
2458326.459 137.6 0.0387
2458326.876 134.2 0.0391
2458326.959 133.4 0.0404
2458327.042 132.6 0.0410
2458327.126 131.7 0.0416
2458327.209 130.8 0.0425
2458327.292 129.9 0.0435
2458327.376 128.9 0.0445
2458327.459 127.8 0.0442
2458327.542 126.6 0.0453
2458327.626 125.3 0.0468
2458327.709 123.9 0.0475
2458327.792 122.3 0.0471
2458327.876 120.5 0.0502
2458327.959 118.4 0.0528
2458328.042 116.0 0.0524
2458328.126 113.0 0.0565
2458328.209 109.3 0.0587
2458328.292 104.2 0.0611
2458332.876 144.6 0.0342
2458332.959 144.2 0.0352
2458333.042 143.8 0.0358
2458333.126 143.4 0.0369
2458333.209 143.0 0.0382
2458333.292 142.6 0.0389
2458333.376 142.2 0.0394
2458333.459 141.8 0.0396
2458333.876 139.9 0.0370
2458333.959 139.5 0.0375
2458334.042 139.1 0.0380
2458334.126 138.7 0.0384
2458334.209 138.4 0.0388
2458334.292 138.0 0.0390
2458334.376 137.6 0.0393
2458334.459 137.2 0.0396
2458334.542 136.8 0.0399
2458335.001 134.7 0.0399
2458335.084 134.3 0.0407
2458335.167 133.9 0.0412
2458335.251 133.6 0.0417
2458335.334 133.2 0.0422
2458335.417 132.8 0.0434
2458335.501 132.4 0.0434
2458335.584 132.0 0.0439
2458336.001 130.0 0.0447
2458336.084 129.5 0.0461
2458336.251 128.7 0.0462
2458336.417 127.8 0.0467
2458336.876 125.3 0.0479
2458336.959 124.8 0.0485
2458337.042 124.4 0.0491
2458337.126 123.9 0.0496
2458337.209 123.3 0.0492
2458337.292 122.8 0.0500
2458337.376 122.3 0.0498
2458337.459 121.7 0.0504
2458337.876 118.7 0.0492
2458337.959 118.0 0.0493
2458338.042 117.3 0.0493
2458338.126 116.6 0.0493
2458338.209 115.8 0.0496
2458338.292 115.0 0.0495
2458338.376 114.1 0.0502
2458338.459 113.2 0.0511
2458338.542 112.2 0.0492
2458338.626 111.1 0.0508
2458338.709 109.9 0.0526
2458338.792 108.5 0.0547
2458338.876 107.0 0.0571
2458339.042 103.3 0.0591
2458339.126 100.9 0.0635
2458339.209  97.9 0.0646
2458339.292  93.9 0.0673
2458339.376  87.9 0.0730
2458340.292 152.4 0.0247
2458340.376 150.9 0.0296
2458340.542 148.3 0.0302
2458340.626 147.2 0.0308
2458340.709 146.2 0.0317
2458340.792 145.3 0.0367
2458340.876 144.4 0.0378
2458340.959 143.5 0.0339
2458341.042 142.8 0.0346
2458341.126 142.0 0.0355
2458341.209 141.3 0.0372
2458341.292 140.6 0.0387
2458341.376 140.0 0.0390
2458341.459 139.4 0.0387
2458341.876 136.6 0.0365
2458341.959 136.1 0.0379
2458342.042 135.6 0.0384
2458342.126 135.1 0.0397
2458342.209 134.6 0.0404
2458342.292 134.1 0.0411
2458342.376 133.7 0.0419
2458342.459 133.2 0.0426
2458342.917 130.9 0.0440
2458343.001 130.5 0.0445
2458343.084 130.1 0.0456
2458343.167 129.7 0.0453
2458343.251 129.3 0.0466
2458343.334 128.9 0.0470
2458343.417 128.5 0.0467
2458343.876 126.5 0.0479
2458343.959 126.1 0.0484
2458344.042 125.8 0.0470
2458344.126 125.4 0.0486
2458344.209 125.0 0.0471
2458344.292 124.7 0.0486
2458344.376 124.3 0.0490
2458344.459 124.0 0.0467
2458344.876 122.2 0.0481
2458344.959 121.9 0.0481
2458345.042 121.5 0.0481
2458345.292 120.5 0.0479
2458345.376 120.2 0.0486
2458345.459 119.8 0.0485
2458345.917 117.9 0.0485
2458346.001 117.6 0.0484
2458346.084 117.2 0.0495
2458346.167 116.9 0.0501
2458346.251 116.5 0.0508
2458346.334 116.2 0.0516
2458346.417 115.8 0.0525
2458346.876 113.8 0.0560
2458346.959 113.5 0.0570
2458347.043 113.1 0.0569
2458347.126 112.7 0.0573
2458347.209 112.3 0.0585
2458347.292 111.9 0.0589
2458347.376 111.6 0.0594
2458347.459 111.2 0.0577
2458347.876 109.1 0.0584
2458347.959 108.7 0.0584
2458348.042 108.2 0.0570
2458348.126 107.8 0.0584
2458348.209 107.3 0.0575
2458348.292 106.8 0.0590
2458348.376 106.3 0.0582
2458348.459 105.8 0.0601
2458348.876 103.1 0.0582
2458348.959 102.5 0.0589
2458349.043 101.8 0.0594
2458349.126 101.1 0.0598
2458349.209 100.4 0.0603
2458349.293  99.6 0.0606
2458349.376  98.8 0.0611
2458349.459  98.0 0.0615
2458349.542  97.0 0.0622
2458349.626  96.0 0.0607
2458349.709  94.8 0.0623
2458349.792  93.5 0.0631
2458349.876  92.0 0.0659
2458349.959  90.3 0.0677
2458350.042  88.3 0.0680
2458350.209  82.2 0.0737
2458350.293  77.2 0.0761
2458350.792 143.1 0.0330
2458350.876 139.6 0.0337
2458350.959 137.1 0.0395
2458351.042 135.0 0.0393
2458351.126 133.3 0.0420
2458351.209 131.8 0.0448
2458351.293 130.5 0.0436
2458351.376 129.3 0.0444
2458351.459 128.3 0.0464
2458351.876 124.2 0.0478
2458351.959 123.5 0.0491
2458352.042 122.9 0.0497
2458352.126 122.3 0.0504
2458352.209 121.7 0.0507
2458352.292 121.1 0.0515
2458352.376 120.6 0.0515
2458352.459 120.0 0.0517
2458352.876 117.7 0.0498
2458352.959 117.2 0.0501
2458353.043 116.8 0.0504
2458353.126 116.3 0.0505
2458353.209 115.9 0.0507
2458353.293 115.5 0.0510
2458353.376 115.1 0.0509
2458353.459 114.7 0.0517
2458353.876 112.8 0.0525
2458353.959 112.5 0.0530
2458354.042 112.1 0.0535
2458354.126 111.8 0.0541
2458354.209 111.4 0.0547
2458354.292 111.1 0.0554
2458354.376 110.7 0.0561
2458354.459 110.4 0.0560
2458354.959 108.4 0.0613
2458355.042 108.0 0.0624
2458355.126 107.7 0.0630
2458355.209 107.4 0.0633
2458355.292 107.1 0.0634
2458355.376 106.7 0.0633
2458355.959 104.5 0.0610
2458356.043 104.2 0.0609
2458356.126 103.9 0.0621
2458356.209 103.6 0.0620
2458356.293 103.2 0.0607
2458356.376 102.9 0.0607
2458356.459 102.6 0.0604
2458356.918 100.9 0.0593
2458357.001 100.5 0.0595
2458357.084 100.2 0.0595
2458357.168  99.9 0.0599
2458357.251  99.6 0.0603
2458357.334  99.2 0.0604
2458357.417  98.9 0.0611
2458357.876  97.0 0.0633
2458357.959  96.7 0.0639
2458358.043  96.3 0.0649
2458358.126  96.0 0.0661
2458358.209  95.6 0.0674
2458358.293  95.2 0.0686
2458358.376  94.9 0.0699
2458358.459  94.5 0.0713
2458358.876  92.5 0.0748
2458358.959  92.1 0.0753
2458359.043  91.7 0.0757
2458359.126  91.2 0.0763
2458359.209  90.8 0.0756
2458359.293  90.3 0.0759
2458359.376  89.8 0.0761
2458359.459  89.3 0.0763
2458359.876  86.6 0.0781
2458359.959  86.0 0.0788
2458360.043  85.3 0.0792
2458360.126  84.6 0.0792
2458360.209  83.9 0.0792
2458360.293  83.1 0.0796
2458360.376  82.2 0.0801
2458360.459  81.3 0.0792
2458360.543  80.2 0.0803
2458360.626  79.0 0.0815
2458360.709  77.7 0.0818
2458360.876  74.3 0.0832
2458360.959  72.0 0.0859
2458361.042  68.9 0.0872
2458361.126  64.5 0.0895
2458361.959 114.8 0.0524
2458362.043 113.4 0.0547
2458362.126 112.3 0.0567
2458362.209 111.2 0.0574
2458362.292 110.3 0.0590
2458362.376 109.4 0.0606
2458362.459 108.6 0.0615
2458362.542 107.9 0.0629
2458363.001 104.4 0.0639
2458363.084 103.9 0.0642
2458363.167 103.4 0.0653
2458363.251 102.9 0.0657
2458363.334 102.4 0.0660
2458363.417 101.9 0.0662
2458363.876  99.6 0.0663
2458363.959  99.2 0.0665
2458364.042  98.8 0.0670
2458364.126  98.4 0.0673
2458364.209  98.0 0.0673
2458364.293  97.7 0.0673
2458364.376  97.3 0.0670
2458364.459  96.9 0.0666
2458367.876  83.8 0.0804
2458367.959  83.5 0.0802
2458368.042  83.2 0.0799
2458368.126  82.8 0.0794
2458368.209  82.5 0.0791
2458368.293  82.2 0.0789
2458368.376  81.8 0.0784
2458368.459  81.5 0.0781
2458368.917  79.6 0.0766
2458369.001  79.2 0.0764
2458369.084  78.9 0.0763
2458369.167  78.5 0.0763
2458369.251  78.1 0.0765
2458369.334  77.8 0.0766
2458369.418  77.4 0.0769
2458369.876  75.1 0.0793
2458369.959  74.7 0.0806
2458370.043  74.2 0.0823
2458370.126  73.8 0.0827
2458370.209  73.3 0.0850
2458370.293  72.8 0.0867
2458370.376  72.3 0.0887
2458370.459  71.7 0.0897
2458370.876  68.7 0.0974
2458370.959  68.0 0.0995
2458371.043  67.2 0.1028
2458371.126  66.4 0.1040
2458371.209  65.5 0.1055
2458371.292  64.5 0.1071
2458371.376  63.4 0.1092
2458371.459  62.2 0.1097
2458371.543  60.8 0.1129
2458371.626  59.2 0.1163
2458371.709  57.2 0.1166
2458371.793  54.7 0.1222
2458371.876  51.3 0.1287
2458372.709  99.9 0.0625
2458372.792  98.4 0.0635
2458372.876  97.0 0.0653
2458372.959  95.9 0.0666
2458373.042  94.9 0.0644
2458373.126  93.9 0.0661
2458373.209  93.1 0.0673
2458373.293  92.3 0.0683
2458373.376  91.5 0.0689
2458373.459  90.8 0.0692
2458373.918  87.6 0.0702
2458374.001  87.1 0.0723
2458374.084  86.6 0.0728
2458374.167  86.1 0.0738
2458374.251  85.6 0.0747
2458374.334  85.1 0.0756
2458374.417  84.7 0.0769
2458374.876  82.4 0.0839
2458374.959  82.0 0.0851
2458375.042  81.6 0.0863
2458375.126  81.3 0.0868
2458375.209  80.9 0.0876
2458375.292  80.5 0.0874
2458375.376  80.1 0.0877
2458375.459  79.8 0.0878
2458379.876  61.9 0.1109
2458379.959  61.5 0.1114
2458380.042  61.1 0.1122
2458380.126  60.7 0.1127
2458380.209  60.3 0.1132
2458380.293  59.9 0.1135
2458380.376  59.5 0.1138
2458380.459  59.0 0.1139
2458380.876  56.7 0.1121
2458380.959  56.2 0.1122
2458381.042  55.7 0.1126
2458381.126  55.2 0.1132
2458381.209  54.6 0.1138
2458381.292  54.0 0.1121
2458381.376  53.4 0.1138
2458381.459  52.8 0.1134
2458381.543  52.1 0.1136
2458381.626  51.4 0.1145
2458381.709  50.7 0.1148
2458381.793  49.9 0.1147
2458381.876  49.1 0.1162
2458381.959  48.2 0.1156
2458382.042  47.2 0.1176
2458382.126  46.2 0.1214
2458382.209  45.0 0.1235
2458382.292  43.6 0.1264
2458383.209  99.6 0.0666
2458383.293  94.5 0.0721
2458383.376  91.0 0.0751
2458383.459  88.4 0.0802
2458383.542  86.3 0.0797
2458383.626  84.5 0.0831
2458383.709  83.0 0.0848
2458383.792  81.7 0.0858
2458383.876  80.6 0.0848
2458383.959  79.5 0.0860
2458384.042  78.5 0.0866
2458384.126  77.6 0.0879
2458384.209  76.8 0.0887
2458384.292  76.0 0.0894
2458384.376  75.3 0.0901
2458384.459  74.6 0.0895
2458384.917  71.3 0.0925
2458385.001  70.7 0.0926
2458385.084  70.2 0.0929
2458385.167  69.7 0.0935
2458385.251  69.2 0.0934
2458385.334  68.7 0.0938
2458385.417  68.3 0.0947
2458385.876  65.9 0.0947
2458385.959  65.4 0.0956
2458386.043  65.0 0.0956
2458386.126  64.6 0.0958
2458386.209  64.2 0.0962
2458386.292  63.8 0.0974
2458386.376  63.5 0.0975
2458386.459  63.1 0.0987
2458386.876  61.2 0.1070
2458386.959  60.8 0.1086
2458387.042  60.5 0.1103
2458387.126  60.1 0.1120
2458387.209  59.7 0.1141
2458387.293  59.4 0.1158
2458387.376  59.0 0.1174
2458387.459  58.7 0.1190
2458387.876  56.9 0.1221
2458387.959  56.6 0.1219
2458388.043  56.2 0.1216
2458388.126  55.9 0.1214
2458388.209  55.5 0.1217
2458388.292  55.2 0.1217
2458388.376  54.8 0.1222
2458388.459  54.5 0.1229
2458388.876  52.7 0.1251
2458388.959  52.3 0.1246
2458389.042  52.0 0.1251
2458389.126  51.6 0.1255
2458389.209  51.3 0.1244
2458389.293  50.9 0.1246
2458389.376  50.5 0.1249
2458389.459  50.2 0.1266
2458389.876  48.3 0.1264
2458389.959  47.9 0.1263
2458390.042  47.5 0.1264
2458390.126  47.1 0.1266
2458390.209  46.8 0.1273
2458390.292  46.4 0.1286
2458390.376  46.0 0.1304
2458390.459  45.5 0.1321
2458390.876  43.4 0.1421
2458390.959  43.0 0.1455
2458391.043  42.5 0.1464
2458391.126  42.1 0.1483
2458391.209  41.6 0.1504
2458391.293  41.1 0.1530
2458391.376  40.7 0.1554
2458391.459  40.2 0.1579
2458391.876  37.5 0.1674
2458391.959  36.9 0.1698
2458392.042  36.3 0.1737
2458392.126  35.7 0.1764
2458392.209  35.0 0.1792
2458392.293  34.3 0.1822
2458392.376  33.6 0.1855
2458392.459  32.9 0.1830
2458392.543  32.1 0.1869
2458392.626  31.2 0.1909
2458392.709  30.4 0.1946
2458392.792  29.4 0.1999
2458392.876  28.4 0.2054
2458392.959  27.3 0.2100
2458393.042  26.0 0.2167
2458393.126  24.7 0.2196
2458393.292  21.4 0.2438
2458393.376  19.4 0.2574
2458394.126  91.0 0.0671
2458394.209  84.3 0.0750
2458394.292  79.8 0.0802
2458394.376  76.5 0.0840
2458394.459  73.9 0.0885
2458394.542  71.8 0.0914
2458394.626  70.0 0.0951
2458394.709  68.4 0.0967
2458394.792  67.0 0.1010
2458394.876  65.7 0.1038
2458394.959  64.6 0.1065
2458395.043  63.5 0.1081
2458395.126  62.5 0.1118
2458395.209  61.6 0.1142
2458395.292  60.8 0.1158
2458395.376  59.9 0.1177
2458395.459  59.2 0.1203
2458395.876  55.8 0.1238
2458395.959  55.2 0.1254
2458396.042  54.6 0.1270
2458396.126  54.1 0.1252
2458396.209  53.5 0.1222
2458396.292  53.0 0.1260
2458396.376  52.4 0.1259
2458396.459  51.9 0.1218
2458396.876  49.5 0.1316
2458396.959  49.0 0.1336
2458397.042  48.6 0.1332
2458397.126  48.1 0.1332
2458397.209  47.7 0.1331
2458397.292  47.3 0.1327
2458397.376  46.8 0.1323
2458397.876  44.3 0.1350
2458397.959  43.9 0.1332
2458398.042  43.5 0.1323
2458398.126  43.1 0.1320
2458398.209  42.7 0.1319
2458398.292  42.3 0.1351
2458398.376  41.9 0.1314
2458398.459  41.5 0.1353
2458398.876  39.6 0.1422
2458398.959  39.2 0.1425
2458399.042  38.8 0.1474
2458399.126  38.4 0.1486
2458399.209  38.0 0.1506
2458399.292  37.6 0.1521
2458399.376  37.2 0.1492
2458399.459  36.8 0.1503
2458399.876  34.9 0.1677
2458399.959  34.5 0.1674
2458400.042  34.1 0.1730
2458400.126  33.7 0.1738
2458400.209  33.3 0.1750
2458400.292  32.9 0.1758
2458400.376  32.5 0.1717
2458400.876  30.0 0.1860
2458400.959  29.6 0.1904
2458401.042  29.2 0.1874
2458401.126  28.8 0.1897
2458401.209  28.3 0.1956
2458401.292  27.9 0.1972
2458401.376  27.5 0.1937
2458401.459  27.0 0.1948
2458401.876  24.7 0.2154
2458401.959  24.2 0.2188
2458402.042  23.7 0.2211
2458402.126  23.2 0.2233
2458402.209  22.7 0.2250
2458402.292  22.2 0.2232
2458402.376  21.6 0.2275
2458402.459  21.1 0.2273
2458402.876  18.1 0.2577
2458402.959  17.5 0.2569
2458403.043  16.8 0.2497
2458403.126  16.2 0.2589
2458403.209  15.4 0.2625
2458403.293  14.7 0.2657
2458403.376  13.9 0.2616
2458403.459  13.1 0.2825
2458403.542  12.3 0.2858
2458403.626  11.4 0.2852
2458403.709  10.5 0.2917
2458403.792   9.5 0.2945
2458403.876   8.5 0.3228
2458403.959   7.5 0.3266
2458404.042   6.4 0.3508
2458404.126   5.4 0.3487
2458404.209   4.6 0.3565
2458404.292   4.4 0.3551
2458404.459   7.0 0.3403
2458404.543   9.9 0.3179
2458404.626  14.0 0.2990
2458405.292  69.6 0.1055
2458405.376  65.2 0.1102
2458405.542  59.1 0.1170
2458405.626  56.8 0.1138
2458405.709  54.8 0.1267
2458405.792  53.1 0.1253
2458405.876  51.6 0.1234
2458405.959  50.2 0.1189
2458406.042  48.9 0.1336
2458406.126  47.8 0.1336
2458406.209  46.7 0.1333
2458406.292  45.7 0.1315
2458406.376  44.8 0.1314
2458406.459  43.9 0.1299
2458406.876  40.0 0.1544
2458406.959  39.3 0.1558
2458407.042  38.6 0.1566
2458407.126  38.0 0.1579
2458407.209  37.4 0.1589
2458407.292  36.8 0.1594
2458407.376  36.2 0.1592
2458407.459  35.6 0.1596
2458407.876  32.9 0.1874
2458407.959  32.4 0.1867
2458408.042  31.9 0.1882
2458408.126  31.4 0.1895
2458408.209  30.9 0.1924
2458408.292  30.4 0.1934
2458408.376  29.9 0.1937
2458408.459  29.4 0.1915
2458408.876  27.2 0.2136
2458408.959  26.7 0.2148
2458409.042  26.3 0.2157
2458409.126  25.8 0.2214
2458409.209  25.4 0.2207
2458409.293  25.0 0.2208
2458409.376  24.5 0.2200
2458409.459  24.1 0.2193
2458409.876  22.0 0.2282
2458409.959  21.6 0.2289
2458410.042  21.2 0.2298
2458410.126  20.7 0.2311
2458410.209  20.3 0.2323
2458410.292  19.9 0.2337
2458410.376  19.5 0.2346
2458410.459  19.1 0.2351
2458410.917  16.8 0.2439
2458411.001  16.4 0.2477
2458411.084  16.0 0.2520
2458411.167  15.6 0.2496
2458411.251  15.1 0.2602
2458411.334  14.7 0.2635
2458411.418  14.3 0.2664
2458411.834  12.2 0.2730
2458411.917  11.8 0.2824
2458412.167  10.5 0.2981
2458412.251  10.1 0.2989
2458412.334   9.6 0.3046
2458412.417   9.2 0.3142
2458412.834   7.1 0.3401
2458412.917   6.7 0.3404
2458413.001   6.3 0.3453
2458413.084   5.9 0.3484
2458413.167   5.6 0.3495
2458413.251   5.2 0.3474
2458413.334   4.9 0.3374
2458413.417   4.6 0.3356
2458413.917   4.6 0.3467
2458414.001   4.9 0.3439
2458414.084   5.3 0.3387
2458414.167   5.8 0.3326
2458414.251   6.4 0.3241
2458414.334   7.0 0.3134
2458414.417   7.7 0.3013
2458414.501   8.4 0.2899
2458414.584   9.2 0.2811
2458414.667  10.1 0.2788
2458414.751  11.0 0.2713
2458414.834  12.0 0.2711
2458414.917  13.1 0.2614
2458415.001  14.3 0.2505
2458415.084  15.6 0.2617
2458415.167  17.1 0.2493
2458415.251  18.7 0.2362
2458415.334  20.5 0.2348
2458415.417  22.6 0.2142
2458415.501  25.1 0.2108
2458415.584  28.1 0.1834
2458415.667  31.8 0.1730
2458416.417  54.5 0.1320
2458416.501  49.6 0.1370
2458416.584  45.9 0.1467
2458416.667  42.9 0.1574
2458416.751  40.4 0.1561
2458416.834  38.3 0.1644
2458416.917  36.5 0.1723
2458417.001  34.8 0.1711
2458417.084  33.3 0.1703
2458417.168  31.9 0.1869
2458417.251  30.7 0.1867
2458417.334  29.5 0.1866
2458417.417  28.5 0.1852
2458417.834  23.9 0.2238
2458417.917  23.1 0.2251
2458418.001  22.4 0.2262
2458418.084  21.6 0.2291
2458418.167  20.9 0.2291
2458418.251  20.3 0.2263
2458418.334  19.6 0.2269
2458418.417  19.0 0.2258
2458418.834  16.0 0.2601
2458418.917  15.5 0.2593
2458419.001  15.0 0.2616
2458419.084  14.4 0.2624
2458419.167  13.9 0.2628
2458419.251  13.4 0.2604
2458419.334  12.9 0.2598
2458419.417  12.4 0.2628
2458419.792  10.4 0.3050
2458419.876   9.9 0.3089
2458419.959   9.5 0.3152
2458420.042   9.1 0.3189
2458420.126   8.7 0.3223
2458420.209   8.3 0.3238
2458420.292   7.9 0.3212
2458420.376   7.5 0.3239
2458420.834   5.7 0.3552
2458420.917   5.4 0.3498
2458421.001   5.1 0.3483
2458421.084   4.9 0.3439
2458421.167   4.7 0.3395
2458421.251   4.6 0.3345
2458421.334   4.5 0.3281
2458421.417   4.4 0.3229
2458421.834   4.6 0.3408
2458421.917   4.8 0.3414
2458422.001   5.0 0.3364
2458422.084   5.3 0.3353
2458422.167   5.5 0.3286
2458422.251   5.8 0.3259
2458422.334   6.1 0.3189
2458422.417   6.4 0.3100
2458422.834   8.2 0.2994
2458422.917   8.6 0.2940
2458423.001   9.0 0.2852
2458423.084   9.4 0.2815
2458423.167   9.8 0.2766
2458423.251  10.3 0.2685
2458423.334  10.7 0.2629
2458423.417  11.1 0.2606
2458423.834  13.4 0.2793
2458423.917  13.9 0.2782
2458424.001  14.4 0.2767
2458424.084  14.9 0.2751
2458424.167  15.4 0.2720
2458424.251  15.9 0.2674
2458424.334  16.4 0.2627
2458424.792  19.6 0.2704
2458424.876  20.2 0.2635
2458424.959  20.8 0.2557
2458425.043  21.4 0.2479
2458425.126  22.1 0.2393
2458425.209  22.8 0.2295
2458425.293  23.5 0.2204
2458425.376  24.3 0.2092
2458425.459  25.0 0.2028
2458425.542  25.8 0.2205
2458425.626  26.7 0.2114
2458425.709  27.6 0.2026
2458425.792  28.5 0.1922
2458425.876  29.5 0.1819
2458425.959  30.5 0.1915
2458426.043  31.7 0.1822
2458426.126  32.9 0.1705
2458426.209  34.2 0.1594
2458426.293  35.6 0.1640
2458426.376  37.2 0.1518
2458426.459  39.0 0.1524
2458426.543  41.0 0.1379
2458426.626  43.3 0.1322
2458426.709  46.1 0.1269
2458426.792  49.4 0.1191
2458426.876  53.8 0.1099
2458427.584  34.4 0.1702
2458427.668  29.7 0.1848
2458427.751  26.1 0.2053
2458427.834  23.3 0.2318
2458427.918  20.9 0.2387
2458428.001  18.8 0.2684
2458428.084  17.0 0.2693
2458428.168  15.5 0.2896
2458428.251  14.1 0.2865
2458428.751   8.0 0.3465
2458428.834   7.2 0.3523
2458428.917   6.6 0.3540
2458429.001   6.0 0.3476
2458429.084   5.6 0.3488
2458429.167   5.2 0.3353
2458429.251   4.9 0.3337
2458429.334   4.7 0.3178
2458429.751   5.2 0.3362
2458429.834   5.5 0.3320
2458429.917   5.8 0.3324
2458430.001   6.2 0.3220
2458430.084   6.6 0.3091
2458430.167   7.0 0.3081
2458430.251   7.4 0.3056
2458430.334   7.8 0.2913
2458430.792  10.2 0.2871
2458430.876  10.6 0.2810
2458430.959  11.1 0.2760
2458431.042  11.5 0.2715
2458431.126  11.9 0.2631
2458431.209  12.4 0.2642
2458431.292  12.8 0.2607
2458431.751  15.1 0.2608
2458431.834  15.5 0.2599
2458431.918  16.0 0.2586
2458432.001  16.4 0.2571
2458432.084  16.8 0.2551
2458432.167  17.2 0.2527
2458432.251  17.6 0.2500
2458432.334  18.0 0.2469
2458432.751  20.1 0.2500
2458432.834  20.5 0.2459
2458432.918  20.9 0.2365
2458433.001  21.3 0.2321
2458433.084  21.8 0.2340
2458433.168  22.2 0.2287
2458433.251  22.6 0.2233
2458433.793  25.3 0.2155
2458433.876  25.7 0.2100
2458433.959  26.2 0.2043
2458434.043  26.6 0.1987
2458434.126  27.0 0.1932
2458434.209  27.5 0.1869
2458434.293  27.9 0.1817
2458434.376  28.3 0.1739
2458434.793  30.6 0.1682
2458434.876  31.1 0.1645
2458434.959  31.5 0.1610
2458435.043  32.0 0.1580
2458435.126  32.5 0.1564
2458435.209  33.0 0.1531
2458435.293  33.5 0.1485
2458435.376  34.0 0.1477
2458435.751  36.3 0.1586
2458435.834  36.9 0.1569
2458435.917  37.5 0.1568
2458436.001  38.0 0.1548
2458436.084  38.6 0.1520
2458436.168  39.3 0.1486
2458436.251  39.9 0.1452
2458436.334  40.5 0.1402
2458436.793  44.6 0.1430
2458436.876  45.4 0.1392
2458436.959  46.3 0.1334
2458437.043  47.3 0.1272
2458437.126  48.3 0.1212
2458437.209  49.4 0.1171
2458437.293  50.5 0.1236
2458437.376  51.8 0.1159
2458437.459  53.2 0.1104
2458437.543  54.7 0.1093
2458437.626  56.4 0.1065
2458437.709  58.4 0.1038
2458437.793  60.7 0.0979
2458437.876  63.5 0.0930
2458437.959  66.9 0.0878
2458438.709  11.7 0.2768
2458438.793   8.2 0.3118
2458438.876   6.1 0.3253
2458438.959   5.3 0.3245
2458439.042   5.6 0.3245
2458439.126   6.4 0.3274
2458439.209   7.5 0.3087
2458439.292   8.6 0.3117
2458439.376   9.7 0.2911
2458439.459  10.8 0.2804
2458439.543  11.8 0.2954
2458439.626  12.7 0.2859
2458439.709  13.6 0.2815
2458439.793  14.5 0.2741
2458439.876  15.3 0.2686
2458439.959  16.1 0.2895
2458440.042  16.8 0.2843
2458440.126  17.5 0.2769
2458440.209  18.2 0.2699
2458440.292  18.9 0.2614
2458440.376  19.6 0.2487
2458440.459  20.2 0.2402
2458440.543  20.8 0.2564
2458440.626  21.4 0.2506
2458440.709  22.0 0.2426
2458440.792  22.5 0.2351
2458440.876  23.1 0.2285
2458440.959  23.6 0.2223
2458441.043  24.2 0.2161
2458441.126  24.7 0.2101
2458441.209  25.2 0.2036
2458441.293  25.7 0.2000
2458441.376  26.2 0.1917
2458441.459  26.6 0.1819
2458441.543  27.1 0.1770
2458441.709  28.0 0.1878
2458441.793  28.5 0.1840
2458441.876  28.9 0.1777
2458441.959  29.4 0.1745
2458442.043  29.8 0.1775
2458442.126  30.3 0.1720
2458442.209  30.7 0.1688
2458442.293  31.1 0.1653
2458442.376  31.5 0.1620
2458442.459  32.0 0.1582
2458442.543  32.4 0.1512
2458442.709  33.2 0.1594
2458442.793  33.6 0.1587
2458442.876  34.0 0.1551
2458442.959  34.4 0.1496
2458443.043  34.8 0.1499
2458443.126  35.2 0.1474
2458443.209  35.6 0.1453
2458443.293  36.0 0.1436
2458443.376  36.4 0.1419
2458443.459  36.8 0.1410
2458443.543  37.2 0.1401
2458443.626  37.5 0.1394
2458443.709  37.9 0.1385
2458443.793  38.3 0.1340
2458443.876  38.7 0.1333
2458443.959  39.1 0.1325
2458444.043  39.5 0.1358
2458444.126  39.9 0.1347
2458444.209  40.2 0.1341
2458444.293  40.6 0.1324
2458444.543  41.8 0.1399
2458444.709  42.6 0.1352
2458444.793  43.0 0.1332
2458444.876  43.3 0.1349
2458444.959  43.7 0.1330
2458445.043  44.1 0.1309
2458445.126  44.5 0.1256
2458445.209  44.9 0.1231
2458445.376  45.7 0.1321
2458445.459  46.1 0.1290
2458445.543  46.5 0.1276
2458445.709  47.4 0.1282
2458445.793  47.8 0.1239
2458445.876  48.2 0.1262
2458445.959  48.6 0.1248
2458446.043  49.1 0.1231
2458446.126  49.5 0.1211
2458446.209  49.9 0.1189
2458446.376  50.8 0.1274
2458446.459  51.3 0.1247
2458446.543  51.7 0.1218
2458446.626  52.2 0.1183
2458446.709  52.7 0.1158
2458446.793  53.2 0.1130
2458446.876  53.7 0.1092
2458446.959  54.2 0.1067
2458447.043  54.7 0.1034
2458447.126  55.3 0.1007
2458447.209  55.8 0.0983
2458447.293  56.4 0.0986
2458447.376  57.0 0.1045
2458447.459  57.6 0.1025
2458447.543  58.2 0.0997
2458447.626  58.8 0.0965
2458447.709  59.5 0.1017
2458447.793  60.2 0.1000
2458447.876  60.9 0.0972
2458447.959  61.7 0.0950
2458448.043  62.5 0.0910
2458448.126  63.3 0.0890
2458448.209  64.3 0.0956
2458448.293  65.2 0.0926
2458448.376  66.3 0.0893
2458448.459  67.4 0.0932
2458448.543  68.7 0.0881
2458448.626  70.1 0.0888
2458448.709  71.7 0.0893
2458448.793  73.6 0.0885
2458448.876  75.8 0.0847
2458448.959  78.5 0.0819
2458449.043  81.9 0.0783
2458449.709  14.1 0.2994
2458449.792  17.6 0.2801
2458449.876  20.3 0.2585
2458449.959  22.6 0.2413
2458450.043  24.5 0.2236
2458450.126  26.1 0.2152
2458450.209  27.5 0.1977
2458450.293  28.8 0.1959
2458450.376  30.0 0.1849
2458450.459  31.0 0.1732
2458450.543  32.0 0.1777
2458450.626  32.9 0.1702
2458450.709  33.8 0.1626
2458450.793  34.6 0.1549
2458450.876  35.4 0.1487
2458450.959  36.1 0.1562
2458451.043  36.8 0.1515
2458451.126  37.5 0.1460
2458451.209  38.1 0.1411
2458451.293  38.7 0.1364
2458451.376  39.3 0.1382
2458451.459  39.9 0.1325
2458451.543  40.4 0.1302
2458451.709  41.5 0.1358
2458451.793  42.0 0.1309
2458451.876  42.5 0.1291
2458451.959  43.0 0.1278
2458452.042  43.5 0.1297
2458452.126  43.9 0.1252
2458452.209  44.4 0.1240
2458452.292  44.8 0.1229
2458452.376  45.3 0.1220
2458452.459  45.7 0.1250
2458452.543  46.1 0.1244
2458452.709  47.0 0.1297
2458452.793  47.4 0.1327
2458452.876  47.8 0.1348
2458452.959  48.2 0.1330
2458453.043  48.6 0.1325
2458453.126  49.0 0.1285
2458453.209  49.4 0.1311
2458453.293  49.8 0.1294
2458453.376  50.1 0.1276
2458453.459  50.5 0.1259
2458453.543  50.9 0.1236
2458453.709  51.6 0.1256
2458453.793  52.0 0.1206
2458453.876  52.4 0.1191
2458453.959  52.7 0.1205
2458454.043  53.1 0.1192
2458454.126  53.4 0.1143
2458454.209  53.8 0.1158
2458454.293  54.2 0.1133
2458454.376  54.5 0.1107
2458454.459  54.9 0.1084
2458454.626  55.6 0.1077
2458454.709  55.9 0.1025
2458454.793  56.3 0.1026
2458454.876  56.6 0.1004
2458454.959  57.0 0.0964
2458455.043  57.3 0.0951
2458455.126  57.7 0.0939
2458455.209  58.0 0.0957
2458455.293  58.4 0.0949
2458455.376  58.7 0.0942
2458455.459  59.0 0.0936
2458455.543  59.4 0.0936
2458455.709  60.1 0.0977
2458455.793  60.4 0.0973
2458455.876  60.8 0.0969
2458455.959  61.2 0.0988
2458456.043  61.5 0.0985
2458456.126  61.9 0.0984
2458456.209  62.2 0.0981
2458456.293  62.6 0.0979
2458456.376  62.9 0.0975
2458456.459  63.3 0.0974
2458456.543  63.7 0.0985
2458456.626  64.1 0.0965
2458456.709  64.4 0.0932
2458456.793  64.8 0.0953
2458456.876  65.2 0.0947
2458456.959  65.6 0.0940
2458457.043  66.0 0.0933
2458457.126  66.3 0.0926
2458457.209  66.7 0.0920
2458457.293  67.1 0.0885
2458457.459  68.0 0.1033
2458457.543  68.4 0.1008
2458457.626  68.8 0.0978
2458457.709  69.2 0.0966
2458457.793  69.7 0.0954
2458457.876  70.1 0.0959
2458457.959  70.6 0.0946
2458458.043  71.1 0.0927
2458458.126  71.6 0.0909
2458458.209  72.0 0.0861
2458458.293  72.6 0.0840
2458458.376  73.1 0.0836
2458458.459  73.6 0.0783
2458458.543  74.2 0.0781
2458458.626  74.8 0.0754
2458458.709  75.4 0.0725
2458458.793  76.0 0.0808
2458458.876  76.7 0.0780
2458458.959  77.4 0.0748
2458459.043  78.1 0.0719
2458459.126  78.9 0.0681
2458459.209  79.7 0.0646
2458459.293  80.6 0.0666
2458459.376  81.6 0.0658
2458459.459  82.7 0.0627
2458459.543  83.9 0.0629
2458459.626  85.3 0.0632
2458459.709  86.8 0.0628
2458459.793  88.7 0.0618
2458460.626  36.5 0.1578
2458460.709  39.6 0.1510
2458460.792  41.9 0.1477
2458460.876  43.9 0.1424
2458460.959  45.5 0.1380
2458461.043  46.9 0.1306
2458461.126  48.2 0.1336
2458461.209  49.3 0.1282
2458461.292  50.3 0.1220
2458461.376  51.2 0.1290
2458461.459  52.1 0.1262
2458461.543  52.9 0.1246
2458461.626  53.6 0.1210
2458461.709  54.3 0.1176
2458461.793  55.0 0.1222
2458461.876  55.6 0.1198
2458461.959  56.2 0.1170
2458462.043  56.8 0.1142
2458462.126  57.4 0.1110
2458462.209  57.9 0.1077
2458462.293  58.4 0.1047
2458462.709  60.8 0.1005
2458462.792  61.3 0.0981
2458462.876  61.7 0.0958
2458462.959  62.1 0.0934
2458463.043  62.6 0.0910
2458463.126  63.0 0.0885
2458463.209  63.4 0.0859
2458463.293  63.8 0.0837
2458463.709  65.7 0.0847
2458463.793  66.0 0.0868
2458463.876  66.4 0.0878
2458463.959  66.7 0.0872
2458464.043  67.1 0.0896
2458464.126  67.5 0.0886
2458464.209  67.8 0.0907
2458464.293  68.1 0.0908
2458464.709  69.8 0.0946
2458464.793  70.2 0.0928
2458464.876  70.5 0.0920
2458464.959  70.8 0.0930
2458465.043  71.2 0.0921
2458465.126  71.5 0.0892
2458465.209  71.8 0.0881
2458465.293  72.1 0.0867
2458465.709  73.7 0.0864
2458465.792  74.1 0.0857
2458465.876  74.4 0.0835
2458465.959  74.7 0.0847
2458466.042  75.0 0.0843
2458466.126  75.3 0.0841
2458466.209  75.7 0.0836
2458466.293  76.0 0.0830
2458466.709  77.6 0.0822
2458466.793  77.9 0.0811
2458466.876  78.2 0.0796
2458466.959  78.6 0.0780
2458467.043  78.9 0.0746
2458467.126  79.2 0.0743
2458467.209  79.6 0.0722
2458467.292  79.9 0.0686
2458467.709  81.6 0.0684
2458467.793  82.0 0.0670
2458467.876  82.3 0.0682
2458467.959  82.7 0.0676
2458468.043  83.1 0.0695
2458468.126  83.4 0.0704
2458468.209  83.8 0.0714
2458468.293  84.2 0.0706
2458468.376  84.6 0.0726
2458468.459  85.0 0.0730
2458468.543  85.4 0.0730
2458468.626  85.8 0.0728
2458468.709  86.2 0.0722
2458468.793  86.6 0.0713
2458468.876  87.1 0.0703
2458468.959  87.5 0.0695
2458469.043  88.0 0.0686
2458469.126  88.4 0.0657
2458469.209  88.9 0.0665
2458469.293  89.4 0.0652
2458469.376  89.9 0.0697
2458469.459  90.5 0.0686
2458469.543  91.0 0.0700
2458469.626  91.6 0.0673
2458469.709  92.2 0.0720
2458469.793  92.8 0.0706
2458469.876  93.5 0.0689
2458469.959  94.2 0.0673
2458470.043  95.0 0.0650
2458470.126  95.8 0.0626
2458470.209  96.7 0.0614
2458470.293  97.7 0.0643
2458470.376  98.7 0.0613
2458470.459 100.0 0.0587
2458470.543 101.4 0.0627
2458470.626 103.0 0.0593
2458470.709 105.0 0.0562
2458470.793 107.5 0.0547
2458471.459  56.3 0.1008
2458471.543  59.1 0.0965
2458471.626  61.3 0.0883
2458471.709  63.0 0.0873
2458471.792  64.5 0.0819
2458471.876  65.8 0.0854
2458471.959  66.9 0.0808
2458472.043  67.9 0.0798
2458472.126  68.8 0.0765
2458472.209  69.7 0.0831
2458472.293  70.5 0.0826
2458472.376  71.2 0.0819
2458472.709  73.7 0.0893
2458472.793  74.3 0.0869
2458472.876  74.8 0.0881
2458472.959  75.4 0.0876
2458473.043  75.9 0.0866
2458473.126  76.3 0.0853
2458473.209  76.8 0.0840
2458473.293  77.3 0.0827
2458473.709  79.4 0.0832
2458473.793  79.8 0.0807
2458473.876  80.2 0.0797
2458473.959  80.6 0.0801
2458474.043  80.9 0.0789
2458474.126  81.3 0.0779
2458474.209  81.7 0.0752
2458474.293  82.1 0.0758
2458474.709  83.8 0.0767
2458474.792  84.1 0.0746
2458474.876  84.5 0.0739
2458474.959  84.8 0.0747
2458475.043  85.1 0.0737
2458475.126  85.5 0.0736
2458475.209  85.8 0.0715
2458475.293  86.1 0.0702
2458475.709  87.7 0.0672
2458475.792  88.0 0.0648
2458475.876  88.4 0.0637
2458475.959  88.7 0.0629
2458476.043  89.0 0.0617
2458476.126  89.3 0.0621
2458476.209  89.6 0.0610
2458476.292  89.9 0.0612
2458476.709  91.5 0.0625
2458476.793  91.8 0.0616
2458476.876  92.1 0.0619
2458476.959  92.4 0.0637
2458477.043  92.7 0.0653
2458477.126  93.0 0.0660
2458477.209  93.4 0.0657
2458477.293  93.7 0.0667
2458477.709  95.3 0.0679
2458477.793  95.6 0.0675
2458477.876  95.9 0.0658
2458477.959  96.2 0.0654
2458478.043  96.6 0.0665
2458478.126  96.9 0.0659
2458478.209  97.2 0.0638
2458478.293  97.6 0.0629
2458478.709  99.3 0.0634
2458478.792  99.7 0.0629
2458478.876 100.0 0.0612
2458478.959 100.4 0.0610
2458479.042 100.8 0.0606
2458479.126 101.2 0.0611
2458479.209 101.6 0.0589
2458479.292 101.9 0.0575
2458479.709 104.0 0.0568
2458479.792 104.5 0.0570
2458479.876 104.9 0.0547
2458479.959 105.4 0.0536
2458480.043 105.9 0.0535
2458480.126 106.4 0.0521
2458480.209 106.9 0.0509
2458480.293 107.5 0.0499
2458480.709 110.6 0.0506
2458480.793 111.3 0.0498
2458480.876 112.1 0.0493
2458480.959 112.9 0.0485
2458481.042 113.9 0.0470
2458481.126 114.9 0.0470
2458481.209 116.0 0.0500
2458481.293 117.3 0.0470
2458481.376 118.8 0.0465
2458481.459 120.5 0.0452
2458481.543 122.6 0.0453
2458481.626 125.4 0.0412
2458482.251  72.1 0.0850
2458482.334  75.1 0.0848
2458482.418  77.4 0.0783
2458482.501  79.2 0.0803
2458482.584  80.7 0.0758
2458482.668  82.1 0.0789
2458482.751  83.2 0.0757
2458482.834  84.3 0.0728
2458482.918  85.2 0.0774
2458483.001  86.1 0.0756
2458483.084  86.9 0.0733
2458483.168  87.6 0.0709
2458483.251  88.4 0.0688
2458483.709  91.6 0.0695
2458483.793  92.2 0.0678
2458483.876  92.7 0.0671
2458483.959  93.1 0.0642
2458484.043  93.6 0.0632
2458484.126  94.1 0.0623
2458484.209  94.5 0.0615
2458484.293  95.0 0.0607
2458484.376  95.4 0.0612
2458484.459  95.8 0.0603
2458484.543  96.2 0.0588
2458484.626  96.6 0.0593
2458484.709  97.0 0.0588
2458484.793  97.4 0.0585
2458484.876  97.8 0.0584
2458484.959  98.2 0.0581
2458485.043  98.6 0.0613
2458485.126  98.9 0.0612
2458485.209  99.3 0.0609
2458485.293  99.6 0.0615
2458485.376 100.0 0.0611
2458485.459 100.4 0.0596
2458485.542 100.7 0.0594
2458485.626 101.1 0.0587
2458485.709 101.4 0.0583
2458485.793 101.7 0.0579
2458485.876 102.1 0.0574
2458485.959 102.4 0.0578
2458486.043 102.8 0.0574
2458486.126 103.1 0.0559
2458486.209 103.4 0.0558
2458486.293 103.8 0.0557
2458486.709 105.4 0.0584
2458486.792 105.7 0.0583
2458486.876 106.0 0.0581
2458486.959 106.4 0.0578
2458487.042 106.7 0.0576
2458487.126 107.0 0.0573
2458487.209 107.3 0.0568
2458487.293 107.7 0.0570
2458487.709 109.3 0.0571
2458487.792 109.6 0.0559
2458487.876 109.9 0.0553
2458487.959 110.3 0.0558
2458488.042 110.6 0.0552
2458488.126 110.9 0.0539
2458488.542 112.6 0.0538
2458488.626 112.9 0.0533
2458488.709 113.3 0.0527
2458488.792 113.6 0.0521
2458488.876 114.0 0.0514
2458488.959 114.3 0.0507
2458489.043 114.7 0.0511
2458489.126 115.1 0.0489
2458489.209 115.4 0.0493
2458489.668 117.5 0.0498
2458489.751 117.9 0.0494
2458489.834 118.3 0.0496
2458489.918 118.7 0.0490
2458490.001 119.1 0.0476
2458490.084 119.5 0.0476
2458490.168 119.9 0.0473
2458490.251 120.4 0.0464
2458490.667 122.7 0.0479
2458490.751 123.2 0.0470
2458490.834 123.7 0.0476
2458490.917 124.3 0.0465
2458491.001 124.8 0.0455
2458491.084 125.4 0.0444
2458491.167 126.0 0.0434
2458491.251 126.7 0.0423
2458491.334 127.3 0.0422
2458491.418 128.0 0.0416
2458491.501 128.7 0.0454
2458491.584 129.5 0.0451
2458491.668 130.4 0.0444
2458491.751 131.3 0.0427
2458491.834 132.2 0.0395
2458491.917 133.3 0.0388
2458492.001 134.5 0.0400
2458492.084 135.8 0.0379
2458492.167 137.3 0.0381
2458492.251 139.1 0.0368
2458492.334 141.2 0.0346
2458492.418 143.9 0.0321
2458493.167  88.3 0.0691
2458493.251  91.0 0.0671
2458493.334  93.1 0.0671
2458493.417  94.9 0.0627
2458493.501  96.4 0.0646
2458493.584  97.7 0.0621
2458493.667  98.9 0.0580
2458493.751 100.0 0.0603
2458493.834 101.0 0.0581
2458493.917 101.9 0.0557
2458494.001 102.7 0.0575
2458494.084 103.5 0.0561
2458494.167 104.3 0.0544
2458494.251 105.0 0.0525
2458494.709 108.3 0.0521
2458494.792 108.8 0.0519
2458494.876 109.4 0.0523
2458494.959 109.9 0.0521
2458495.042 110.4 0.0519
2458495.126 110.9 0.0516
2458495.209 111.3 0.0508
2458495.292 111.8 0.0491
2458495.376 112.2 0.0488
2458495.459 112.7 0.0483
2458495.542 113.1 0.0514
2458495.626 113.5 0.0515
2458495.709 114.0 0.0516
2458495.792 114.4 0.0517
2458495.876 114.8 0.0513
2458496.334 117.0 0.0531
2458496.417 117.3 0.0530
2458496.501 117.7 0.0526
2458496.584 118.1 0.0524
2458496.667 118.5 0.0519
2458496.751 118.8 0.0511
2458496.834 119.2 0.0503
2458496.917 119.6 0.0496
2458497.001 119.9 0.0487
2458497.084 120.3 0.0475
2458497.167 120.7 0.0468
2458497.251 121.0 0.0475
2458497.709 123.0 0.0471
2458497.792 123.3 0.0465
2458497.876 123.7 0.0474
2458497.959 124.1 0.0456
2458498.042 124.4 0.0463
2458498.126 124.8 0.0450
2458498.209 125.1 0.0445
2458498.292 125.5 0.0420
2458498.709 127.3 0.0423
2458498.792 127.6 0.0421
2458498.876 128.0 0.0421
2458498.959 128.3 0.0414
2458499.042 128.7 0.0415
2458499.126 129.1 0.0407
2458499.209 129.5 0.0402
2458499.292 129.8 0.0392
2458499.709 131.7 0.0434
2458499.793 132.1 0.0431
2458499.876 132.5 0.0421
2458499.959 132.9 0.0411
2458500.042 133.3 0.0409
2458500.126 133.7 0.0409
2458500.209 134.1 0.0406
2458500.292 134.5 0.0397
2458500.376 134.9 0.0389
2458500.459 135.4 0.0384
2458500.542 135.8 0.0381
2458500.959 138.0 0.0390
2458501.043 138.5 0.0379
2458501.126 139.0 0.0372
2458501.209 139.5 0.0367
2458501.293 140.0 0.0352
2458501.959 144.6 0.0381
2458502.043 145.3 0.0366
2458502.126 146.0 0.0323
2458502.209 146.8 0.0292
2458502.293 147.5 0.0278
2458502.376 148.4 0.0276
2458502.459 149.2 0.0270
2458502.626 151.2 0.0289
2458502.709 152.2 0.0229
2458504.084  99.5 0.0608
2458504.167 102.9 0.0586
2458504.251 105.6 0.0567
2458504.417 109.7 0.0563
2458504.501 111.3 0.0526
2458504.584 112.7 0.0516
2458504.667 114.0 0.0478
2458504.751 115.2 0.0521
2458504.834 116.2 0.0509
2458504.917 117.2 0.0489
2458505.001 118.1 0.0473
2458505.084 119.0 0.0500
2458505.167 119.8 0.0491
2458505.251 120.6 0.0484
2458505.334 121.4 0.0460
2458505.417 122.1 0.0458
2458505.501 122.7 0.0459
2458505.584 123.4 0.0470
2458505.667 124.0 0.0477
2458505.751 124.6 0.0467
2458505.834 125.2 0.0458
2458505.917 125.8 0.0454
2458506.001 126.4 0.0440
2458506.084 126.9 0.0429
2458506.167 127.4 0.0427
2458506.251 128.0 0.0417
2458506.334 128.5 0.0419
2458506.417 129.0 0.0431
2458506.501 129.5 0.0449
2458506.584 129.9 0.0438
2458506.667 130.4 0.0425
2458506.751 130.9 0.0430
2458506.834 131.3 0.0424
2458506.917 131.8 0.0413
2458507.001 132.3 0.0414
2458507.084 132.7 0.0397
2458507.167 133.1 0.0396
2458507.251 133.6 0.0386
2458507.709 135.9 0.0403
2458507.792 136.3 0.0404
2458507.876 136.7 0.0402
2458507.959 137.1 0.0397
2458508.042 137.5 0.0393
2458508.126 137.9 0.0382
2458508.209 138.3 0.0369
2458508.292 138.7 0.0356
2458508.709 140.7 0.0375
2458508.792 141.1 0.0361
2458508.876 141.5 0.0359
2458508.959 141.9 0.0355
2458509.042 142.3 0.0344
2458509.126 142.7 0.0334
2458509.209 143.1 0.0326
2458509.709 145.4 0.0339
2458509.792 145.8 0.0326
2458509.876 146.2 0.0318
2458509.959 146.6 0.0310
2458510.042 147.1 0.0298
2458510.126 147.5 0.0286
2458510.542 149.5 0.0306
2458510.626 150.0 0.0313
2458510.709 150.4 0.0312
2458510.792 150.8 0.0302
2458510.876 151.3 0.0284
2458510.959 151.7 0.0266
2458511.042 152.1 0.0252
2458511.126 152.6 0.0242
2458511.209 153.0 0.0243
2458515.126 111.9 0.0508
2458515.209 115.9 0.0494
2458515.292 119.1 0.0480
2458515.376 121.7 0.0473
2458515.459 123.8 0.0469
