# Supplementary material for: Brightness modulations of our nearest terrestrial planet Venus reveal atmospheric super-rotation rather than surface features
Source: Nat Commun. 2020 Nov 12;11:5720. doi: 10.1038/s41467-020-19385-6 (PMC7665209; doi:10.1038/s41467-020-19385-6)
Supplement: Supplementary file 7 — Supplementary Data 2 [file 41467_2020_19385_MOESM7_ESM.txt]

# Time of generation (UTC) : Tue Feb 25 13:02:48 2020
# Wavelength: 365 nm
# Akatsuki internal data version: v20190401
# Camera: UVI/Akatsuki, JAXA (PI. Shigeto Watanabe)
# Details of image processing: see Methods 'Image processing' subsection
#------------------------------------------------------
# Julian day , solar phase angle (deg) , disk-int brightness
#------------------------------------------------------
2457364.229  60.5 0.1557
2457364.347  62.1 0.1516
2457364.430  63.0 0.1474
2457364.514  63.9 0.1431
2457364.597  64.7 0.1398
2457365.048  68.3 0.1341
2457365.132  68.8 0.1335
2457365.215  69.3 0.1344
2457365.340  70.1 0.1356
2457365.423  70.6 0.1346
2457366.090  73.9 0.1233
2457366.173  74.3 0.1217
2457366.257  74.7 0.1204
2457366.877  77.2 0.1264
2457367.246  78.6 0.1258
2457367.660  80.1 0.1201
2457367.993  81.3 0.1157
2457450.733 112.4 0.0726
2457450.816 110.4 0.0719
2457450.899 107.9 0.0793
2457450.982 104.9 0.0789
2457451.059 101.3 0.0852
2457451.142  95.9 0.0951
2457479.137  90.9 0.0972
2457481.137  81.1 0.1201
2457481.866  75.1 0.1344
2457481.950  74.1 0.1341
2457482.033  73.0 0.1345
2457482.116  71.9 0.1503
2457482.200  70.5 0.1483
2457482.283  68.9 0.1470
2457483.116 115.6 0.0678
2457483.200 112.7 0.0674
2457483.366 108.6 0.0728
2457484.137  99.5 0.0852
2457485.137  93.3 0.0987
2457486.137  88.7 0.1060
2457487.137  84.7 0.1090
2457488.137  80.9 0.1155
2457489.137  77.2 0.1222
2457490.137  73.1 0.1313
2457491.137  68.6 0.1414
2457492.137  62.5 0.1567
2457495.137  82.6 0.1132
2457496.137  76.5 0.1248
2457497.137  71.8 0.1347
2457498.137  67.6 0.1377
2457499.137  63.6 0.1538
2457500.137  59.5 0.1619
2457501.137  55.0 0.1731
2457502.137  49.9 0.1855
2457503.137  42.7 0.2214
2457503.804  34.4 0.2624
2457503.887  32.8 0.2630
2457503.970  30.8 0.2659
2457504.054  28.6 0.2952
2457504.137  25.7 0.3044
2457504.220  21.9 0.3429
2457504.845  88.1 0.1026
2457504.929  84.7 0.1124
2457505.012  82.1 0.1112
2457505.095  80.0 0.1228
2457505.179  78.2 0.1222
2457505.262  76.7 0.1209
2457505.345  75.3 0.1285
2457505.429  74.1 0.1274
2457506.137  66.8 0.1472
2457507.137  60.2 0.1649
2457508.137  55.1 0.1742
2457509.137  50.4 0.1768
2457510.137  46.0 0.2082
2457511.137  41.4 0.2197
2457512.137  36.4 0.2319
2457513.137  30.5 0.2587
2457514.137  22.2 0.3295
2457514.929   9.1 0.4277
2457515.012   6.6 0.4599
2457515.095   3.9 0.4310
2457515.179   3.5 0.4408
2457515.762  81.1 0.1218
2457515.845  75.8 0.1335
2457515.929  72.0 0.1423
2457516.012  69.0 0.1398
2457516.095  66.5 0.1493
2457516.179  64.5 0.1477
2457516.262  62.7 0.1536
2457517.137  51.4 0.1721
2457518.137  43.9 0.2046
2457519.137  38.2 0.2346
2457519.220  37.7 0.2352
2457520.137  33.0 0.2604
2457521.054  28.5 0.2778
2457521.220  27.7 0.2778
2457522.054  23.5 0.3069
2457522.220  22.6 0.3101
2457523.054  18.1 0.3644
2457523.220  17.1 0.3693
2457524.054  11.8 0.4079
2457524.220  10.6 0.4096
2457525.054   3.3 0.4054
2457525.220   1.7 0.3981
2457525.845   9.3 0.4282
2457525.929  11.4 0.3919
2457526.012  14.0 0.3894
2457526.095  17.0 0.3592
2457526.179  20.9 0.3386
2457526.262  26.0 0.3044
2457526.345  33.5 0.2593
2457526.804  73.2 0.1357
2457526.887  65.5 0.1532
2457526.970  60.3 0.1704
2457527.054  56.4 0.1840
2457527.137  53.4 0.1827
2457527.220  50.8 0.1983
2457527.304  48.6 0.1970
2457528.095  36.3 0.2378
2457528.179  35.4 0.2368
2457529.095  27.6 0.2984
2457529.179  27.0 0.3013
2457530.095  21.2 0.3511
2457530.179  20.7 0.3541
2457531.095  15.6 0.3820
2457531.179  15.2 0.3795
2457532.095  10.5 0.4042
2457532.179  10.0 0.4067
2457533.095   5.5 0.4308
2457533.179   5.1 0.4232
2457534.095   2.9 0.4360
2457534.179   3.1 0.4360
2457555.887  36.2 0.2673
2457555.970  36.7 0.2637
2457556.054  37.1 0.2628
2457556.137  37.5 0.2613
2457556.220  37.9 0.2603
2457556.304  38.4 0.2594
2457556.387  38.8 0.2585
2457556.887  41.6 0.2568
2457556.970  42.1 0.2556
2457557.054  42.6 0.2517
2457557.137  43.1 0.2502
2457557.220  43.6 0.2456
2457557.304  44.1 0.2409
2457557.387  44.6 0.2350
2457557.470  45.2 0.2282
2457557.887  48.1 0.2064
2457557.970  48.7 0.2005
2457558.054  49.3 0.1946
2457558.137  50.0 0.1907
2457558.220  50.7 0.1866
2457558.304  51.4 0.1833
2457558.387  52.2 0.1812
2457558.470  53.0 0.1790
2457558.845  57.2 0.1799
2457558.929  58.4 0.1698
2457559.012  59.6 0.1607
2457559.095  61.0 0.1503
2457559.179  62.5 0.1407
2457559.262  64.3 0.1347
2457561.429  24.9 0.3385
2457561.845  28.3 0.3081
2457561.929  28.9 0.2979
2457562.012  29.5 0.2911
2457562.095  30.1 0.2869
2457562.179  30.7 0.2811
2457562.262  31.2 0.2767
2457562.345  31.8 0.2719
2457562.429  32.3 0.2682
2457562.845  34.8 0.2572
2457562.929  35.2 0.2505
2457563.012  35.7 0.2456
2457563.095  36.1 0.2384
2457563.179  36.6 0.2318
2457563.262  37.0 0.2261
2457563.345  37.5 0.2201
2457563.429  37.9 0.2144
2457563.845  39.9 0.2086
2457563.929  40.3 0.2058
2457564.012  40.7 0.2046
2457564.095  41.1 0.2027
2457564.179  41.5 0.2011
2457564.262  41.9 0.1993
2457564.345  42.3 0.1978
2457564.845  44.6 0.2049
2457564.929  45.0 0.2027
2457565.012  45.3 0.2006
2457565.095  45.7 0.1984
2457565.179  46.1 0.1954
2457565.262  46.4 0.1921
2457565.345  46.8 0.1888
2457565.429  47.2 0.1857
2457565.845  49.0 0.1962
2457565.929  49.4 0.1969
2457566.012  49.8 0.1980
2457566.095  50.1 0.1989
2457566.179  50.5 0.1992
2457566.262  50.9 0.1986
2457566.345  51.2 0.1970
2457566.429  51.6 0.1947
2457566.845  53.5 0.1880
2457566.929  53.9 0.1845
2457567.012  54.3 0.1813
2457567.095  54.6 0.1782
2457567.179  55.0 0.1756
2457567.262  55.4 0.1725
2457567.345  55.8 0.1698
2457567.429  56.2 0.1672
2457567.845  58.3 0.1627
2457567.929  58.7 0.1604
2457568.012  59.1 0.1581
2457568.095  59.6 0.1563
2457568.179  60.0 0.1531
2457568.262  60.5 0.1500
2457568.345  60.9 0.1466
2457568.429  61.4 0.1431
2457569.845  72.3 0.1297
2457569.929  73.3 0.1276
2457570.095  75.6 0.1238
2457570.179  76.9 0.1239
2457570.262  78.4 0.1282
2457570.345  80.1 0.1227
2457570.429  82.2 0.1170
2457571.408  31.1 0.2855
2457571.845  39.2 0.2258
2457571.929  40.2 0.2156
2457572.012  41.2 0.2071
2457572.095  42.1 0.2018
2457572.179  42.9 0.2047
2457572.262  43.7 0.1999
2457572.345  44.4 0.1955
2457572.429  45.1 0.1910
2457572.804  47.9 0.1836
2457572.887  48.5 0.1782
2457572.970  49.0 0.1726
2457573.054  49.6 0.1695
2457573.137  50.1 0.1657
2457573.220  50.6 0.1632
2457573.304  51.0 0.1614
2457573.387  51.5 0.1613
2457573.804  53.7 0.1803
2457573.887  54.1 0.1827
2457573.970  54.6 0.1862
2457574.054  55.0 0.1866
2457574.137  55.4 0.1894
2457574.220  55.8 0.1888
2457574.304  56.1 0.1871
2457574.387  56.5 0.1849
2457574.804  58.4 0.1792
2457574.887  58.8 0.1768
2457574.970  59.1 0.1737
2457575.054  59.5 0.1717
2457575.137  59.8 0.1682
2457575.220  60.2 0.1657
2457575.304  60.5 0.1625
2457575.387  60.9 0.1603
2457575.804  62.6 0.1564
2457575.887  62.9 0.1533
2457575.970  63.3 0.1494
2457576.054  63.6 0.1461
2457576.137  63.9 0.1421
2457576.220  64.3 0.1383
2457576.304  64.6 0.1346
2457576.387  64.9 0.1316
2457576.804  66.6 0.1314
2457576.887  66.9 0.1298
2457576.970  67.3 0.1285
2457577.054  67.6 0.1255
2457577.137  67.9 0.1226
2457577.220  68.3 0.1191
2457577.304  68.6 0.1155
2457577.387  68.9 0.1123
2457577.887  71.0 0.1185
2457577.970  71.3 0.1207
2457578.054  71.7 0.1228
2457578.137  72.1 0.1251
2457578.220  72.4 0.1276
2457578.304  72.8 0.1293
2457578.387  73.1 0.1308
2457578.804  75.0 0.1379
2457578.887  75.4 0.1362
2457578.970  75.8 0.1345
2457579.054  76.2 0.1327
2457579.137  76.6 0.1306
2457579.220  77.0 0.1281
2457579.304  77.5 0.1257
2457579.762  80.0 0.1201
2457579.929  81.0 0.1181
2457580.012  81.5 0.1171
2457580.095  82.0 0.1157
2457580.179  82.6 0.1132
2457580.262  83.2 0.1105
2457580.345  83.8 0.1079
2457580.804  87.9 0.0958
2457580.887  88.9 0.0906
2457580.970  89.9 0.0881
2457582.418  54.4 0.1674
2457582.970  61.3 0.1618
2457583.054  62.1 0.1593
2457583.137  62.8 0.1561
2457583.220  63.4 0.1529
2457583.970  68.3 0.1448
2457584.054  68.7 0.1412
2457584.137  69.2 0.1375
2457584.220  69.6 0.1335
2457584.970  73.2 0.1224
2457585.054  73.5 0.1215
2457585.137  73.9 0.1213
2457585.220  74.2 0.1214
2457585.970  77.3 0.1104
2457586.054  77.6 0.1091
2457586.137  78.0 0.1084
2457586.220  78.3 0.1072
2457586.970  81.1 0.1088
2457587.054  81.5 0.1085
2457587.137  81.8 0.1081
2457587.220  82.1 0.1078
2457587.970  84.9 0.1113
2457588.054  85.2 0.1096
2457588.137  85.6 0.1066
2457588.220  85.9 0.1032
2457588.970  88.8 0.1013
2457589.054  89.2 0.1022
2457589.137  89.5 0.1023
2457589.220  89.9 0.1018
2457589.970  93.2 0.0949
2457590.054  93.6 0.0932
2457590.137  94.0 0.0915
2457590.220  94.4 0.0895
2457590.970  98.7 0.0828
2457591.054  99.2 0.0820
2457591.137  99.8 0.0808
2457591.220 100.4 0.0794
2457592.866  61.2 0.1709
2457592.950  64.9 0.1607
2457593.116  69.7 0.1523
2457593.200  71.4 0.1449
2457593.283  72.9 0.1441
2457593.366  74.1 0.1382
2457593.970  80.3 0.1203
2457594.054  80.9 0.1186
2457594.137  81.5 0.1147
2457594.220  82.1 0.1128
2457594.970  86.5 0.0999
2457595.054  86.9 0.0963
2457595.137  87.3 0.0930
2457595.220  87.7 0.0903
2457595.970  91.1 0.0851
2457596.054  91.4 0.0835
2457596.137  91.8 0.0819
2457596.220  92.1 0.0807
2457596.970  95.1 0.0963
2457597.054  95.4 0.0967
2457597.137  95.7 0.0968
2457597.220  96.1 0.0965
2457597.970  98.9 0.0910
2457598.054  99.2 0.0894
2457598.137  99.5 0.0874
2457598.220  99.8 0.0863
2457598.949 102.6 0.0825
2457599.033 103.0 0.0817
2457599.116 103.3 0.0808
2457599.199 103.6 0.0797
2457599.949 106.7 0.0691
2457600.033 107.0 0.0676
2457600.116 107.4 0.0662
2457600.199 107.8 0.0655
2457600.949 111.3 0.0704
2457601.033 111.7 0.0695
2457601.116 112.2 0.0684
2457601.199 112.6 0.0673
2457601.949 117.4 0.0672
2457602.033 118.0 0.0655
2457602.116 118.7 0.0635
2457602.199 119.4 0.0628
2457603.679  75.0 0.1182
2457603.845  82.2 0.1019
2457603.929  84.6 0.0957
2457604.012  86.4 0.0950
2457604.095  88.0 0.0889
2457604.179  89.4 0.0858
2457604.262  90.6 0.0865
2457604.970  97.5 0.0868
2457605.054  98.2 0.0868
2457605.137  98.7 0.0871
2457605.220  99.3 0.0863
2457605.970 103.6 0.0817
2457606.054 104.1 0.0802
2457606.137 104.5 0.0786
2457606.220 104.9 0.0770
2457606.970 108.4 0.0747
2457607.054 108.7 0.0734
2457607.137 109.1 0.0721
2457607.220 109.5 0.0709
2457607.970 112.6 0.0674
2457608.054 112.9 0.0661
2457608.137 113.3 0.0649
2457608.220 113.6 0.0635
2457608.970 116.7 0.0628
2457609.054 117.0 0.0621
2457609.137 117.3 0.0615
2457609.220 117.7 0.0609
2457609.970 120.8 0.0632
2457610.054 121.2 0.0632
2457610.991 125.4 0.0591
2457611.074 125.8 0.0584
2457611.991 130.7 0.0541
2457614.512  81.6 0.1089
2457614.679  92.7 0.0885
2457614.762  95.9 0.0866
2457614.845  98.4 0.0799
2457614.929 100.5 0.0766
2457615.012 102.2 0.0762
2457615.095 103.8 0.0728
2457615.179 105.1 0.0705
2457615.262 106.3 0.0712
2457615.345 107.4 0.0694
2457615.429 108.4 0.0693
2457615.824 112.4 0.0706
2457615.908 113.1 0.0693
2457616.762 119.0 0.0637
2457616.845 119.5 0.0626
2457617.824 124.7 0.0581
2457617.908 125.1 0.0577
2457618.866 129.6 0.0531
2457618.949 130.0 0.0523
2457619.866 134.1 0.0514
2457619.949 134.5 0.0508
2457620.866 138.7 0.0477
2457620.949 139.1 0.0476
2457625.554  96.6 0.0798
2457625.637 102.7 0.0717
2457626.887 128.3 0.0563
2457626.970 129.1 0.0552
2457627.887 136.1 0.0526
2457628.887 142.0 0.0462
2457628.970 142.4 0.0439
2457637.783 142.6 0.0423
2457657.408 140.8 0.0472
2457669.151 113.7 0.0757
2457669.234 111.3 0.0745
2457669.318 108.4 0.0817
2457669.401 104.7 0.0862
2457669.484  99.8 0.0906
2457669.568  92.2 0.1042
2457679.883 105.0 0.0856
2457679.967 103.6 0.0847
2457680.050 102.2 0.0836
2457680.134 100.5 0.0835
2457680.217  98.5 0.0905
2457680.300  96.0 0.0893
2457680.384  92.9 0.0946
2457680.467  88.8 0.1005
2457680.550  82.5 0.1153
2457686.970 112.8 0.0751
2457687.054 112.4 0.0740
2457687.137 112.1 0.0743
2457687.220 111.8 0.0738
2457687.974 108.6 0.0785
2457688.057 108.3 0.0789
2457688.140 107.9 0.0782
2457688.224 107.5 0.0783
2457688.974 104.0 0.0813
2457689.057 103.6 0.0805
2457689.140 103.2 0.0798
2457689.224 102.8 0.0791
2457689.936  98.5 0.0861
2457690.019  97.9 0.0862
2457690.102  97.3 0.0867
2457690.186  96.7 0.0874
2457690.269  96.0 0.0887
2457690.352  95.3 0.0899
2457690.436  94.6 0.0910
2457690.519  93.8 0.0914
2457690.859  89.7 0.1050
2457690.943  88.4 0.1053
2457691.109  85.2 0.1129
2457691.193  83.0 0.1244
2457691.276  80.3 0.1230
2457691.359  76.7 0.1333
2457691.443  71.1 0.1490
2457693.314 115.8 0.0684
2457693.397 115.2 0.0684
2457693.984 111.9 0.0736
2457694.068 111.4 0.0728
2457694.151 111.0 0.0730
2457694.234 110.6 0.0728
2457694.984 107.2 0.0794
2457695.068 106.8 0.0800
2457695.151 106.5 0.0807
2457695.234 106.1 0.0808
2457695.988 103.1 0.0853
2457696.071 102.8 0.0856
2457696.154 102.5 0.0853
2457696.238 102.2 0.0850
2457696.946  99.5 0.0890
2457697.029  99.2 0.0895
2457697.113  98.8 0.0898
2457697.196  98.5 0.0897
2457697.279  98.2 0.0901
2457697.363  97.9 0.0903
2457697.446  97.6 0.0910
2457697.529  97.3 0.0914
2457697.946  95.7 0.0957
2457698.029  95.4 0.0948
2457698.113  95.1 0.0943
2457698.196  94.7 0.0939
2457698.279  94.4 0.0930
2457698.363  94.1 0.0925
2457698.446  93.8 0.0923
2457698.529  93.4 0.0918
2457698.949  91.7 0.0927
2457699.033  91.4 0.0919
2457699.116  91.1 0.0916
2457699.199  90.7 0.0917
2457699.283  90.3 0.0921
2457699.366  90.0 0.0926
2457699.449  89.6 0.0939
2457699.533  89.2 0.0946
2457699.949  87.3 0.1067
2457700.033  86.9 0.1074
2457700.116  86.5 0.1081
2457700.199  86.0 0.1088
2457700.283  85.6 0.1093
2457700.366  85.1 0.1100
2457700.449  84.7 0.1107
2457700.533  84.2 0.1112
2457700.953  81.5 0.1205
2457701.036  80.9 0.1203
2457701.120  80.2 0.1203
2457701.203  79.6 0.1211
2457701.286  78.8 0.1221
2457701.370  78.1 0.1227
2457701.453  77.2 0.1310
2457701.536  76.3 0.1309
2457701.884  71.3 0.1445
2457701.967  69.5 0.1425
2457702.050  67.4 0.1493
2457702.134  64.6 0.1553
2457702.217  60.7 0.1666
2457703.957 100.0 0.0863
2457704.040  99.4 0.0865
2457704.123  98.9 0.0872
2457704.206  98.4 0.0881
2457704.456  96.9 0.0956
2457704.540  96.4 0.0953
2457704.956  94.3 0.1000
2457705.040  93.8 0.1007
2457705.123  93.5 0.1011
2457705.206  93.1 0.1009
2457705.290  92.7 0.1018
2457705.373  92.3 0.1021
2457705.456  91.9 0.1030
2457705.540  91.6 0.1043
2457705.956  89.8 0.1071
2457706.040  89.5 0.1060
2457706.123  89.1 0.1058
2457706.206  88.8 0.1052
2457706.290  88.5 0.1044
2457706.373  88.1 0.1041
2457706.456  87.8 0.1037
2457706.540  87.5 0.1037
2457706.960  85.9 0.1064
2457707.043  85.5 0.1069
2457707.127  85.2 0.1070
2457707.210  84.9 0.1073
2457707.293  84.6 0.1077
2457707.377  84.3 0.1085
2457707.460  84.0 0.1087
2457707.543  83.7 0.1101
2457707.960  82.1 0.1152
2457708.043  81.8 0.1150
2457708.127  81.5 0.1146
2457708.210  81.2 0.1144
2457708.293  80.8 0.1143
2457708.377  80.5 0.1141
2457708.460  80.2 0.1143
2457708.543  79.9 0.1145
2457708.960  78.3 0.1185
2457709.043  78.0 0.1188
2457709.127  77.6 0.1193
2457709.210  77.3 0.1202
2457709.293  77.0 0.1215
2457709.377  76.6 0.1231
2457709.460  76.3 0.1245
2457709.543  76.0 0.1261
2457709.960  74.2 0.1371
2457710.043  73.9 0.1366
2457710.127  73.5 0.1360
2457710.210  73.1 0.1354
2457710.293  72.7 0.1343
2457710.377  72.4 0.1331
2457710.460  72.0 0.1317
2457710.543  71.6 0.1297
2457710.963  69.5 0.1292
2457711.047  69.0 0.1285
2457711.130  68.6 0.1284
2457711.213  68.1 0.1288
2457711.297  67.6 0.1300
2457711.380  67.1 0.1314
2457711.463  66.6 0.1330
2457711.547  66.1 0.1346
2457711.963  63.0 0.1494
2457712.047  62.3 0.1645
2457712.130  61.5 0.1651
2457712.213  60.7 0.1650
2457712.297  59.8 0.1649
2457712.380  58.8 0.1655
2457712.463  57.8 0.1667
2457712.547  56.6 0.1681
2457712.894  49.1 0.1992
2457712.977  46.0 0.2085
2457713.963  92.9 0.1040
2457714.047  91.7 0.1031
2457714.130  90.5 0.1028
2457714.213  89.5 0.1033
2457714.297  88.6 0.1063
2457714.380  87.7 0.1052
2457714.463  86.9 0.1052
2457714.547  86.2 0.1052
2457714.963  83.0 0.1097
2457715.047  82.4 0.1094
2457715.130  81.9 0.1078
2457715.213  81.4 0.1069
2457715.297  80.9 0.1064
2457715.380  80.4 0.1068
2457715.463  79.9 0.1071
2457715.547  79.5 0.1072
2457715.963  77.3 0.1246
2457716.047  76.9 0.1272
2457716.213  76.1 0.1307
2457716.297  75.7 0.1319
2457716.380  75.3 0.1328
2457716.463  74.9 0.1331
2457716.547  74.6 0.1331
2457716.963  72.8 0.1279
2457717.047  72.4 0.1275
2457717.130  72.1 0.1276
2457717.213  71.7 0.1279
2457717.297  71.4 0.1284
2457717.380  71.0 0.1291
2457717.463  70.7 0.1300
2457717.547  70.3 0.1311
2457717.967  68.6 0.1385
2457718.050  68.3 0.1398
2457718.134  68.0 0.1412
2457718.217  67.6 0.1426
2457718.300  67.3 0.1440
2457718.384  67.0 0.1452
2457718.467  66.6 0.1463
2457718.550  66.3 0.1472
2457718.967  64.6 0.1486
2457719.050  64.3 0.1476
2457719.134  64.0 0.1465
2457719.217  63.6 0.1452
2457719.300  63.3 0.1439
2457719.384  62.9 0.1428
2457719.467  62.6 0.1420
2457719.550  62.3 0.1416
2457719.967  60.5 0.1485
2457720.050  60.2 0.1506
2457720.134  59.8 0.1531
2457720.217  59.5 0.1554
2457720.300  59.1 0.1576
2457720.384  58.7 0.1596
2457720.467  58.4 0.1613
2457720.550  58.0 0.1630
2457720.967  56.0 0.1717
2457721.050  55.6 0.1734
2457721.134  55.2 0.1748
2457721.217  54.8 0.1763
2457721.300  54.4 0.1767
2457721.384  54.0 0.1782
2457721.467  53.5 0.1805
2457721.550  53.1 0.1820
2457721.967  50.7 0.1871
2457722.050  50.2 0.1869
2457722.134  49.6 0.1889
2457722.384  47.9 0.1929
2457722.467  47.3 0.1947
2457722.845  44.2 0.2015
2457723.012  42.5 0.2053
2457723.095  41.6 0.2077
2457723.179  40.6 0.2102
2457723.262  39.5 0.2133
2457723.429  36.9 0.2201
2457723.512  35.4 0.2250
2457724.342  98.5 0.0903
2457724.429  92.2 0.1006
2457724.512  88.2 0.1081
2457724.911  78.0 0.1287
2457724.995  76.7 0.1310
2457725.078  75.5 0.1330
2457725.161  74.4 0.1353
2457725.245  73.4 0.1370
2457725.328  72.5 0.1388
2457725.411  71.7 0.1398
2457725.967  67.0 0.1455
2457726.050  66.4 0.1450
2457726.134  65.8 0.1448
2457726.217  65.3 0.1450
2457726.300  64.7 0.1447
2457726.384  64.2 0.1439
2457726.467  63.7 0.1435
2457726.550  63.2 0.1432
2457726.967  60.9 0.1450
2457727.050  60.4 0.1457
2457727.133  60.0 0.1465
2457727.217  59.6 0.1473
2457727.300  59.1 0.1479
2457727.384  58.7 0.1488
2457727.467  58.3 0.1499
2457727.550  57.9 0.1510
2457727.967  55.9 0.1626
2457728.050  55.5 0.1653
2457728.134  55.1 0.1682
2457728.217  54.7 0.1711
2457728.300  54.4 0.1739
2457728.383  54.0 0.1765
2457728.467  53.6 0.1795
2457728.967  51.4 0.1959
2457729.050  51.0 0.1974
2457729.134  50.6 0.1987
2457729.217  50.3 0.2002
2457729.300  49.9 0.2008
2457729.384  49.5 0.2011
2457729.467  49.2 0.2012
2457729.550  48.8 0.2011
2457729.967  46.9 0.2012
2457730.050  46.6 0.2012
2457730.134  46.2 0.2007
2457730.217  45.8 0.2003
2457730.300  45.4 0.1988
2457730.384  45.1 0.1980
2457730.467  44.7 0.1975
2457730.550  44.3 0.1980
2457730.963  42.4 0.1983
2457731.047  42.0 0.1996
2457731.130  41.6 0.1989
2457731.213  41.2 0.2004
2457731.297  40.8 0.2020
2457731.380  40.4 0.2037
2457731.463  39.9 0.2066
2457731.547  39.5 0.2080
2457731.963  37.3 0.2212
2457735.516  75.1 0.1226
2457735.596  72.0 0.1282
2457735.815  66.0 0.1422
2457735.898  64.2 0.1468
2457735.982  62.7 0.1505
2457736.065  61.3 0.1541
2457736.148  60.1 0.1572
2457736.954  51.5 0.1933
2457737.037  50.9 0.1964
2457737.121  50.2 0.1993
2457737.204  49.6 0.2020
2457737.951  44.6 0.2200
2457738.035  44.1 0.2198
2457738.118  43.6 0.2193
2457738.201  43.1 0.2194
2457738.285  42.6 0.2179
2457738.368  42.2 0.2171
2457738.451  41.7 0.2168
2457738.535  41.2 0.2167
2457738.951  39.0 0.2226
2457739.035  38.6 0.2236
2457739.201  37.7 0.2254
2457739.285  37.3 0.2265
2457739.368  36.9 0.2287
2457739.451  36.4 0.2292
2457739.535  36.0 0.2302
2457739.951  33.9 0.2440
2457740.035  33.5 0.2459
2457740.118  33.1 0.2480
2457740.201  32.7 0.2498
2457740.285  32.3 0.2518
2457740.368  31.9 0.2542
2457740.451  31.5 0.2566
2457740.535  31.1 0.2586
2457740.948  29.0 0.2805
2457741.031  28.6 0.2850
2457741.114  28.2 0.2897
2457741.198  27.8 0.2944
2457741.281  27.4 0.2979
2457741.364  26.9 0.3023
2457741.448  26.5 0.3069
2457741.531  26.1 0.3125
2457741.948  24.0 0.3245
2457742.031  23.5 0.3271
2457742.114  23.1 0.3281
2457742.198  22.6 0.3294
2457742.281  22.2 0.3307
2457742.364  21.7 0.3307
2457742.448  21.3 0.3323
2457742.531  20.8 0.3346
2457742.948  18.4 0.3453
2457743.031  17.9 0.3480
2457743.114  17.4 0.3507
2457743.198  16.9 0.3518
2457743.281  16.4 0.3550
2457743.364  15.9 0.3599
2457743.448  15.3 0.3636
2457743.531  14.8 0.3679
2457743.948  11.9 0.3732
2457744.031  11.3 0.3784
2457744.114  10.7 0.3850
2457744.198  10.0 0.3931
2457744.281   9.4 0.4000
2457744.364   8.7 0.4045
2457744.448   8.0 0.4110
2457744.531   7.3 0.4213
2457745.173   5.1 0.4169
2457745.257   6.0 0.4169
2457745.340   7.2 0.4146
2457745.423   8.7 0.4035
2457745.507  10.6 0.3924
2457745.760  19.3 0.3485
2457745.844  24.0 0.3182
2457745.927  30.8 0.2794
2457746.469  69.9 0.1485
2457746.774  54.7 0.1896
2457746.857  52.2 0.1964
2457746.941  50.2 0.2035
2457747.024  48.3 0.2110
2457747.107  46.7 0.2177
2457747.191  45.2 0.2235
2457747.274  43.9 0.2296
2457747.357  42.6 0.2340
2457747.441  41.5 0.2389
2457747.524  40.4 0.2442
2457747.944  35.8 0.2578
2457748.028  35.1 0.2605
2457748.111  34.3 0.2632
2457748.194  33.6 0.2657
2457748.278  32.9 0.2679
2457748.361  32.2 0.2701
2457748.444  31.5 0.2719
2457748.528  30.9 0.2737
2457748.941  27.9 0.2808
2457749.024  27.3 0.2812
2457749.107  26.8 0.2819
2457749.191  26.2 0.2826
2457749.274  25.7 0.2833
2457749.357  25.2 0.2848
2457749.441  24.6 0.2855
2457749.524  24.1 0.2867
2457749.941  21.7 0.3095
2457750.107  20.7 0.3201
2457750.191  20.2 0.3239
2457750.274  19.8 0.3301
2457750.357  19.3 0.3349
2457750.441  18.8 0.3394
2457750.524  18.4 0.3436
2457750.941  16.1 0.3713
2457751.024  15.7 0.3758
2457751.107  15.2 0.3804
2457751.191  14.8 0.3831
2457751.274  14.3 0.3892
2457751.357  13.9 0.3931
2457751.441  13.5 0.3946
2457751.524  13.0 0.3978
2457751.941  10.8 0.4123
2457752.024  10.4 0.4172
2457752.107   9.9 0.4182
2457752.191   9.5 0.4235
2457752.274   9.0 0.4271
2457752.357   8.6 0.4306
2457752.441   8.1 0.4342
2457752.524   7.7 0.4375
2457752.941   5.4 0.4280
2457753.024   5.0 0.4201
2457753.107   4.5 0.4155
2457753.191   4.0 0.4087
2457753.274   3.6 0.4008
2457753.357   3.1 0.3980
2457753.441   2.6 0.3957
2457753.937   0.9 0.3845
2457754.021   1.2 0.3822
2457754.104   1.7 0.3809
2457754.187   2.2 0.3813
2457754.271   2.7 0.3808
2457754.354   3.2 0.3853
2457754.437   3.8 0.3928
2457754.521   4.4 0.4035
2457754.934   7.4 0.4362
2457755.017   8.0 0.4320
2457755.100   8.7 0.4305
2457755.184   9.4 0.4261
2457755.267  10.1 0.4194
2457755.350  10.9 0.4145
2457755.434  11.7 0.4121
2457755.517  12.5 0.3930
2457755.934  17.1 0.3779
2457756.017  18.2 0.3715
2457756.101  19.3 0.3666
2457756.184  20.6 0.3584
2457756.267  22.0 0.3529
2457756.350  23.4 0.3460
2457756.427  24.9 0.3408
2457756.517  26.9 0.3123
2457756.795  35.1 0.2669
2457756.878  38.7 0.2476
2457756.962  43.4 0.2292
2457757.045  49.8 0.2083
2457757.753  44.7 0.2089
2457757.837  40.8 0.2203
2457757.920  37.8 0.2325
2457758.003  35.2 0.2421
2457758.087  32.9 0.2552
2457758.170  31.0 0.2649
2457758.253  29.3 0.2753
2457758.337  27.7 0.2876
2457758.420  26.3 0.2983
2457758.503  25.0 0.3090
2457759.014  18.7 0.3615
2457759.097  17.8 0.3676
2457759.180  17.0 0.3722
2457759.264  16.2 0.3768
2457759.347  15.5 0.3800
2457759.430  14.7 0.3823
2457759.514  14.0 0.3845
2457759.930  10.8 0.3952
2457760.014  10.2 0.3976
2457760.097   9.7 0.4003
2457760.180   9.1 0.4027
2457760.264   8.6 0.4051
2457760.347   8.0 0.4059
2457760.430   7.5 0.4078
2457760.514   7.0 0.4063
2457760.927   4.7 0.4035
2457761.010   4.3 0.4008
2457761.094   4.0 0.3998
2457761.177   3.6 0.3938
2457761.260   3.3 0.3930
2457761.344   3.1 0.3897
2457761.427   2.9 0.3901
2457761.941   3.4 0.3944
2457762.024   3.7 0.3952
2457762.107   4.0 0.3986
2457762.191   4.3 0.4045
2457762.274   4.7 0.4096
2457762.357   5.1 0.4127
2457762.441   5.5 0.4196
2457762.524   5.8 0.4211
2457762.923   7.8 0.4226
2457763.007   8.2 0.4181
2457763.090   8.6 0.4174
2457763.173   9.1 0.4129
2457763.257   9.5 0.4123
2457763.340   9.9 0.4105
2457763.423  10.3 0.4066
2457763.507  10.8 0.4067
2457763.923  13.0 0.3893
2457764.007  13.4 0.3867
2457764.090  13.9 0.3858
2457764.173  14.3 0.3820
2457764.257  14.8 0.3796
2457764.340  15.3 0.3788
2457764.423  15.7 0.3766
2457764.507  16.2 0.3739
2457764.590  16.7 0.3620
2457764.673  17.1 0.3598
2457764.757  17.6 0.3562
2457764.962  18.8 0.3445
2457765.045  19.3 0.3395
2457765.128  19.8 0.3347
2457765.212  20.3 0.3301
2457765.295  20.9 0.3261
2457765.378  21.4 0.3231
2457765.462  21.9 0.3191
2457765.538  22.4 0.3188
2457765.628  23.0 0.3022
2457765.712  23.6 0.3008
2457765.962  25.4 0.2980
2457766.045  26.0 0.2958
2457766.128  26.6 0.2935
2457766.212  27.3 0.2914
2457766.295  27.9 0.2899
2457766.378  28.6 0.2871
2457766.462  29.3 0.2819
2457766.545  30.1 0.2797
2457766.628  30.8 0.2786
2457766.712  31.6 0.2792
2457766.962  34.2 0.2664
2457767.045  35.2 0.2620
2457767.128  36.2 0.2580
2457767.212  37.3 0.2530
2457767.295  38.5 0.2514
2457767.378  39.7 0.2494
2457767.462  41.1 0.2337
2457767.545  42.5 0.2261
2457767.628  44.2 0.2232
2457767.712  46.0 0.2158
2457767.795  48.1 0.2082
2457767.962  53.4 0.1922
2457768.045  57.0 0.1829
2457768.128  61.6 0.1685
2457768.212  68.0 0.1530
2457768.857  27.6 0.2800
2457769.024  20.2 0.3258
2457769.107  17.6 0.3395
2457769.191  15.4 0.3482
2457769.274  13.6 0.3532
2457769.357  12.0 0.3647
2457769.441  10.7 0.3723
2457769.524   9.6 0.3820
2457769.917   6.7 0.4124
2457770.000   6.5 0.4164
2457770.083   6.5 0.4202
2457770.250   6.8 0.4261
2457770.333   7.1 0.4276
2457770.416   7.4 0.4301
2457770.500   7.8 0.4317
2457770.913  10.1 0.4196
2457770.996  10.6 0.4135
2457771.080  11.1 0.4091
2457771.163  11.6 0.4048
2457771.246  12.0 0.3985
2457771.330  12.5 0.3935
2457771.413  13.0 0.3880
2457771.496  13.5 0.3822
2457771.913  15.8 0.3669
2457771.996  16.3 0.3630
2457772.080  16.7 0.3608
2457772.163  17.2 0.3574
2457772.246  17.6 0.3529
2457772.330  18.1 0.3497
2457772.413  18.5 0.3484
2457772.496  18.9 0.3456
2457772.920  21.1 0.3330
2457773.003  21.5 0.3300
2457773.087  22.0 0.3263
2457773.170  22.4 0.3211
2457773.253  22.8 0.3185
2457773.337  23.2 0.3129
2457773.420  23.6 0.3104
2457773.503  24.1 0.3049
2457773.910  26.1 0.2892
2457774.076  26.9 0.2858
2457774.160  27.3 0.2845
2457774.243  27.7 0.2835
2457774.326  28.1 0.2828
2457774.410  28.5 0.2818
2457774.493  29.0 0.2807
2457774.941  31.2 0.2645
2457775.024  31.6 0.2650
2457775.107  32.0 0.2650
2457775.191  32.5 0.2655
2457775.274  32.9 0.2665
2457775.357  33.3 0.2680
2457775.441  33.7 0.2697
2457775.524  34.2 0.2707
2457775.906  36.2 0.2629
2457775.989  36.7 0.2593
2457776.073  37.1 0.2550
2457776.156  37.6 0.2505
2457776.239  38.1 0.2451
2457776.323  38.5 0.2419
2457776.406  39.0 0.2381
2457776.489  39.5 0.2338
2457776.920  42.1 0.2140
2457777.003  42.7 0.2112
2457777.087  43.2 0.2094
2457777.170  43.8 0.2072
2457777.253  44.4 0.2045
2457777.337  45.0 0.2011
2457777.420  45.6 0.1972
2457777.503  46.2 0.1941
2457777.587  46.9 0.1936
2457777.670  47.6 0.1906
2457777.753  48.3 0.1872
2457777.837  49.0 0.1837
2457777.920  49.7 0.1811
2457778.003  50.5 0.1788
2457778.087  51.4 0.1767
2457778.170  52.2 0.1762
2457778.253  53.2 0.1759
2457778.337  54.2 0.1752
2457778.420  55.2 0.1745
2457778.503  56.4 0.1635
2457778.587  57.6 0.1601
2457778.670  59.0 0.1568
2457778.875  63.0 0.1486
2457778.958  65.1 0.1428
2457779.042  67.5 0.1385
2457779.125  70.5 0.1306
2457779.208  74.3 0.1243
2457779.291  79.5 0.1128
2457779.816  17.4 0.3733
2457779.899  13.2 0.3915
2457779.982  11.6 0.4001
2457780.066  11.5 0.3988
2457780.149  12.2 0.3945
2457780.232  13.1 0.3870
2457780.316  14.2 0.3791
2457780.476  16.2 0.3712
2457780.795  19.9 0.3481
2457780.878  20.8 0.3422
2457780.962  21.6 0.3357
2457781.045  22.3 0.3294
2457781.128  23.1 0.3230
2457781.212  23.8 0.3162
2457781.295  24.5 0.3094
2457781.378  25.1 0.3024
2457781.462  25.8 0.2990
2457781.920  29.0 0.2718
2457782.003  29.5 0.2680
2457782.087  30.0 0.2645
2457782.170  30.6 0.2613
2457782.337  31.6 0.2550
2457782.420  32.0 0.2514
2457782.503  32.5 0.2479
2457782.955  35.0 0.2343
2457783.038  35.4 0.2296
2457783.121  35.8 0.2259
2457783.205  36.3 0.2237
2457783.288  36.7 0.2214
2457783.371  37.1 0.2198
2457783.455  37.5 0.2189
2457783.538  37.9 0.2188
2457783.920  39.8 0.2268
2457784.003  40.2 0.2291
2457784.087  40.6 0.2316
2457784.170  40.9 0.2339
2457784.253  41.3 0.2359
2457784.337  41.7 0.2377
2457784.420  42.1 0.2387
2457784.503  42.5 0.2391
2457784.892  44.2 0.2304
2457784.975  44.6 0.2278
2457785.059  45.0 0.2242
2457785.142  45.4 0.2225
2457785.309  46.1 0.2176
2457785.392  46.5 0.2142
2457785.476  46.9 0.2113
2457787.958  59.0 0.1574
2457788.041  59.5 0.1557
2457788.125  60.0 0.1554
2457788.208  60.5 0.1555
2457788.292  61.0 0.1539
2457788.375  61.5 0.1518
2457788.458  62.1 0.1496
2457788.920  65.4 0.1530
2457789.003  66.1 0.1501
2457789.087  66.8 0.1467
2457789.170  67.6 0.1436
2457789.253  68.4 0.1438
2457789.337  69.3 0.1403
2457789.462  70.7 0.1420
2457789.545  71.7 0.1360
2457789.628  72.8 0.1303
2457789.712  74.0 0.1232
2457789.920  77.8 0.1144
2457790.003  79.7 0.1058
2457790.087  82.0 0.1029
2457790.253  88.6 0.0925
2457793.958  54.0 0.1779
2457794.041  54.4 0.1747
2457794.125  54.8 0.1728
2457794.208  55.1 0.1707
2457794.291  55.5 0.1693
2457794.375  55.9 0.1677
2457794.458  56.3 0.1659
2457794.878  58.1 0.1660
2457794.962  58.4 0.1628
2457795.045  58.8 0.1601
2457795.128  59.1 0.1570
2457795.212  59.5 0.1537
2457795.295  59.8 0.1501
2457795.378  60.2 0.1468
2457795.462  60.5 0.1438
2457795.871  62.2 0.1470
2457795.955  62.5 0.1458
2457796.038  62.9 0.1449
2457796.121  63.2 0.1441
2457796.205  63.6 0.1429
2457796.288  63.9 0.1416
2457796.371  64.2 0.1395
2457796.455  64.6 0.1373
2457796.868  66.3 0.1372
2457796.951  66.6 0.1363
2457797.035  66.9 0.1357
2457797.118  67.3 0.1353
2457797.201  67.6 0.1352
2457797.285  68.0 0.1352
2457797.368  68.3 0.1350
2457797.451  68.7 0.1349
2457797.878  70.5 0.1393
2457797.962  70.9 0.1388
2457798.045  71.3 0.1380
2457798.128  71.6 0.1366
2457798.212  72.0 0.1357
2457798.295  72.4 0.1340
2457798.378  72.8 0.1316
2457798.864  75.2 0.1288
2457798.948  75.6 0.1275
2457799.031  76.0 0.1255
2457799.114  76.5 0.1239
2457799.198  77.0 0.1210
2457799.281  77.4 0.1180
2457799.364  77.9 0.1152
2457799.531  78.9 0.1177
2457799.955  81.8 0.1099
2457800.038  82.5 0.1078
2457800.121  83.2 0.1062
2457800.205  83.9 0.1045
2457800.288  84.7 0.1022
2457800.371  85.5 0.1000
2457800.455  86.4 0.0982
2457800.712  89.8 0.0994
2457800.878  92.8 0.0889
2457802.191  54.2 0.1821
2457802.274  55.4 0.1745
2457802.357  56.4 0.1677
2457802.441  57.4 0.1624
2457802.607  59.0 0.1673
2457802.691  59.8 0.1622
2457802.774  60.5 0.1575
2457802.857  61.2 0.1536
2457802.941  61.8 0.1496
2457803.024  62.4 0.1456
2457803.107  63.0 0.1419
2457803.191  63.5 0.1395
2457803.274  64.1 0.1382
2457803.357  64.6 0.1372
2457803.441  65.1 0.1360
2457803.851  67.4 0.1366
2457803.934  67.8 0.1351
2457804.017  68.2 0.1342
2457804.101  68.6 0.1330
2457804.184  69.0 0.1315
2457804.267  69.4 0.1298
2457804.351  69.8 0.1280
2457804.434  70.2 0.1265
2457804.878  72.2 0.1303
2457804.962  72.5 0.1301
2457805.128  73.2 0.1291
2457805.212  73.6 0.1283
2457805.295  73.9 0.1273
2457805.378  74.3 0.1261
2457805.462  74.6 0.1244
2457805.847  76.1 0.1211
2457805.930  76.5 0.1194
2457806.014  76.8 0.1185
2457806.097  77.1 0.1177
2457806.180  77.4 0.1167
2457806.264  77.8 0.1156
2457806.347  78.1 0.1145
2457806.430  78.4 0.1131
2457806.844  80.0 0.1094
2457806.927  80.3 0.1085
2457807.010  80.6 0.1083
2457807.094  80.9 0.1081
2457807.177  81.2 0.1082
2457807.260  81.5 0.1082
2457807.344  81.9 0.1081
2457807.427  82.2 0.1078
2457807.840  83.8 0.1070
2457807.923  84.1 0.1055
2457808.007  84.4 0.1046
2457808.090  84.7 0.1039
2457808.173  85.1 0.1035
2457808.257  85.4 0.1032
2457808.340  85.7 0.1035
2457808.423  86.1 0.1034
2457808.507  86.4 0.1031
2457808.944  88.2 0.1039
2457809.028  88.6 0.1030
2457809.111  88.9 0.1021
2457809.278  89.7 0.1002
2457809.837  92.3 0.0943
2457809.920  92.7 0.0914
2457810.003  93.1 0.0899
2457810.087  93.6 0.0880
2457810.170  94.0 0.0859
2457810.253  94.5 0.0837
2457810.337  95.0 0.0818
2457810.420  95.5 0.0803
2457810.857  98.4 0.0872
2457810.941  99.1 0.0866
2457811.024  99.7 0.0845
2457811.107 100.5 0.0830
2457811.191 101.2 0.0806
2457811.274 102.1 0.0780
2457811.357 103.0 0.0771
2457811.441 104.0 0.0763
2457811.607 106.3 0.0760
2457811.691 107.8 0.0729
2457811.899 112.8 0.0663
2457811.982 115.9 0.0631
2457812.545  60.9 0.1620
2457812.628  64.1 0.1531
2457812.712  66.5 0.1483
2457812.795  68.4 0.1472
2457812.878  70.0 0.1391
2457812.962  71.4 0.1349
2457813.045  72.6 0.1383
2457813.128  73.6 0.1332
2457813.212  74.6 0.1285
2457813.295  75.5 0.1232
2457813.378  76.3 0.1183
2457813.910  80.4 0.1043
2457813.993  80.9 0.1023
2457814.076  81.5 0.1011
2457814.160  82.0 0.1006
2457814.243  82.5 0.1001
2457814.326  82.9 0.0997
2457814.410  83.4 0.0991
2457814.493  83.8 0.0985
2457814.951  86.1 0.1019
2457815.035  86.5 0.1017
2457815.118  86.9 0.1006
2457815.201  87.3 0.0996
2457815.285  87.6 0.0984
2457815.368  88.0 0.0972
2457815.819  89.9 0.1030
2457815.903  90.3 0.1033
2457815.986  90.6 0.1038
2457816.069  90.9 0.1039
2457816.153  91.3 0.1032
2457816.236  91.6 0.1025
2457816.319  91.9 0.1015
2457816.403  92.3 0.1002
2457816.816  93.9 0.0956
2457816.899  94.2 0.0946
2457816.982  94.5 0.0939
2457817.066  94.8 0.0935
2457817.149  95.1 0.0934
2457817.232  95.4 0.0928
2457817.316  95.8 0.0915
2457817.399  96.1 0.0904
2457817.812  97.6 0.0847
2457817.896  98.0 0.0828
2457817.979  98.3 0.0811
2457818.062  98.6 0.0787
2457818.146  98.9 0.0767
2457818.229  99.2 0.0751
2457818.312  99.5 0.0744
2457818.396  99.9 0.0738
2457818.809 101.5 0.0767
2457818.892 101.8 0.0765
2457818.976 102.1 0.0767
2457819.059 102.4 0.0765
2457819.142 102.8 0.0763
2457819.226 103.1 0.0759
2457819.309 103.5 0.0755
2457819.392 103.8 0.0752
2457819.805 105.6 0.0796
2457819.889 105.9 0.0787
2457819.972 106.3 0.0777
2457820.055 106.7 0.0767
2457820.139 107.0 0.0756
2457820.222 107.4 0.0743
2457820.305 107.8 0.0732
2457820.389 108.2 0.0723
2457820.802 110.3 0.0743
2457820.885 110.8 0.0739
2457820.969 111.2 0.0734
2457821.052 111.7 0.0725
2457821.135 112.2 0.0715
2457821.219 112.7 0.0704
2457821.302 113.2 0.0692
2457821.385 113.8 0.0679
2457822.611 127.7 0.0502
2457823.323  73.5 0.1169
2457823.406  77.6 0.1084
2457823.559  82.5 0.1054
2457823.656  84.7 0.1036
2457823.739  86.3 0.0990
2457823.823  87.7 0.0964
2457823.906  88.8 0.0989
2457823.989  89.9 0.0963
2457824.073  90.9 0.0943
2457824.156  91.8 0.0995
2457824.323  93.4 0.0968
2457824.403  94.1 0.0949
2457824.788  97.0 0.0930
2457824.871  97.5 0.0913
2457824.955  98.1 0.0904
2457825.038  98.6 0.0891
2457825.121  99.1 0.0876
2457825.205  99.6 0.0856
2457825.288 100.0 0.0835
2457825.371 100.5 0.0817
2457825.455 101.0 0.0800
2457825.896 103.2 0.0798
2457825.979 103.6 0.0785
2457826.062 104.0 0.0773
2457826.146 104.4 0.0759
2457826.229 104.8 0.0744
2457826.312 105.1 0.0729
2457826.396 105.5 0.0715
2457826.781 107.2 0.0705
2457826.864 107.6 0.0699
2457826.948 107.9 0.0695
2457827.031 108.3 0.0695
2457827.114 108.6 0.0692
2457827.198 109.0 0.0691
2457827.281 109.3 0.0688
2457827.364 109.6 0.0685
2457827.778 111.3 0.0681
2457827.861 111.7 0.0678
2457827.944 112.0 0.0672
2457828.028 112.3 0.0673
2457828.111 112.7 0.0670
2457828.194 113.0 0.0671
2457828.278 113.3 0.0669
2457828.361 113.7 0.0666
2457828.878 115.8 0.0690
2457828.962 116.1 0.0687
2457829.045 116.4 0.0680
2457829.128 116.8 0.0677
2457829.212 117.1 0.0663
2457829.295 117.5 0.0647
2457829.378 117.8 0.0633
2457829.462 118.2 0.0621
2457829.878 119.9 0.0606
2457829.962 120.3 0.0604
2457830.045 120.6 0.0597
2457830.128 121.0 0.0590
2457830.212 121.4 0.0580
2457830.295 121.7 0.0569
2457830.378 122.1 0.0562
2457830.774 124.0 0.0575
2457830.857 124.4 0.0575
2457830.941 124.8 0.0567
2457831.107 125.6 0.0552
2457831.191 126.0 0.0545
2457831.274 126.5 0.0540
2457831.357 126.9 0.0535
2457831.764 129.2 0.0554
2457831.847 129.8 0.0547
2457831.930 130.3 0.0541
2457832.014 130.8 0.0529
2457832.097 131.4 0.0518
2457832.180 132.0 0.0511
2457832.264 132.6 0.0499
2457832.347 133.2 0.0487
2457832.430 133.9 0.0478
2457832.941 138.8 0.0484
2457833.024 139.8 0.0455
2457833.107 140.9 0.0421
2457833.191 142.1 0.0380
2457834.208  85.6 0.0981
2457834.295  90.5 0.0931
2457834.378  93.8 0.0868
2457834.462  96.4 0.0858
2457834.545  98.5 0.0826
2457834.816 103.5 0.0819
2457834.899 104.7 0.0794
2457834.982 105.8 0.0777
2457835.066 106.8 0.0757
2457835.149 107.7 0.0739
2457835.232 108.6 0.0725
2457835.316 109.4 0.0708
2457835.746 112.9 0.0687
2457835.830 113.6 0.0673
2457835.913 114.1 0.0664
2457835.996 114.7 0.0652
2457836.080 115.3 0.0636
2457836.163 115.8 0.0622
2457836.246 116.3 0.0613
2457836.330 116.8 0.0609
2457836.743 119.2 0.0611
2457836.826 119.6 0.0605
2457836.910 120.1 0.0603
2457836.993 120.5 0.0594
2457837.076 120.9 0.0591
2457837.160 121.4 0.0587
2457837.243 121.8 0.0582
2457837.326 122.2 0.0580
2457837.410 122.6 0.0577
2457837.795 124.4 0.0572
2457837.878 124.8 0.0571
2457837.962 125.2 0.0564
2457838.045 125.6 0.0557
2457838.128 126.0 0.0547
2457838.212 126.4 0.0539
2457838.295 126.7 0.0536
2457838.736 128.7 0.0566
2457838.903 129.5 0.0566
2457839.069 130.2 0.0544
2457839.236 131.0 0.0520
2457839.403 131.7 0.0502
2457839.837 133.6 0.0501
2457840.003 134.4 0.0483
2457840.170 135.1 0.0477
2457840.337 135.9 0.0457
2457840.729 137.7 0.0482
2457840.896 138.5 0.0445
2457841.062 139.3 0.0427
2457841.229 140.2 0.0423
2457841.726 142.7 0.0441
2457845.260 101.3 0.0796
2457845.344 105.5 0.0771
2457845.427 108.7 0.0713
2457845.566 112.8 0.0711
2457845.649 114.7 0.0670
2457845.732 116.4 0.0633
2457845.816 118.0 0.0620
2457845.982 120.5 0.0620
2457846.066 121.7 0.0606
2457846.149 122.7 0.0596
2457846.232 123.7 0.0578
2457846.316 124.6 0.0563
2457846.396 125.5 0.0553
2457846.795 129.1 0.0574
2457846.962 130.4 0.0545
2457847.128 131.7 0.0507
2457847.295 132.9 0.0486
2457847.795 136.1 0.0510
2457847.962 137.1 0.0471
2457848.128 138.0 0.0437
2457848.295 139.0 0.0419
2457848.795 141.7 0.0449
2457848.962 142.6 0.0426
2457856.351 114.8 0.0561
2457856.434 119.5 0.0539
2457856.517 123.1 0.0501
2457856.601 126.0 0.0516
2457856.684 128.4 0.0493
2457856.767 130.5 0.0474
2457856.934 134.0 0.0490
2457857.017 135.5 0.0460
2457857.101 136.8 0.0487
2457857.184 138.1 0.0468
2457857.267 139.2 0.0424
2457857.351 140.3 0.0429
2457858.253 149.1 0.0361
2457866.743 137.9 0.0485
2457866.826 132.4 0.0552
2457866.906 125.0 0.0622
2457867.364 118.5 0.0555
2457867.514 132.4 0.0476
2457867.597 137.1 0.0456
2457877.055 141.7 0.0495
2457877.222 139.2 0.0487
2457877.389 136.3 0.0560
2457877.555 132.6 0.0546
2457877.722 127.9 0.0620
2457877.805 124.8 0.0615
2457877.889 120.9 0.0677
2457877.972 115.8 0.0720
2457878.055 108.5 0.0817
2457886.739 137.5 0.0530
2457886.906 136.4 0.0531
2457887.073 135.3 0.0523
2457887.239 134.1 0.0521
2457887.739 129.9 0.0602
2457887.823 129.1 0.0603
2457887.906 128.3 0.0605
2457887.989 127.4 0.0600
2457888.073 126.4 0.0597
2457888.156 125.4 0.0601
2457888.239 124.4 0.0610
2457888.323 123.2 0.0612
2457888.406 122.0 0.0613
2457888.489 120.6 0.0678
2457888.573 119.0 0.0671
2457888.656 117.3 0.0672
2457888.739 115.3 0.0716
2457888.823 113.0 0.0743
2457888.906 110.2 0.0780
2457888.989 106.8 0.0814
2457889.073 102.1 0.0900
2457889.156  95.4 0.1001
2457893.739 140.3 0.0495
2457893.906 139.6 0.0499
2457894.073 138.8 0.0501
2457894.239 138.0 0.0505
2457894.739 135.7 0.0516
2457895.073 134.2 0.0519
2457895.239 133.5 0.0529
2457895.739 131.2 0.0550
2457895.906 130.4 0.0550
2457896.073 129.7 0.0556
2457896.239 128.9 0.0562
2457896.739 126.5 0.0589
2457896.906 125.7 0.0595
2457897.073 124.9 0.0601
2457897.239 124.0 0.0607
2457897.739 121.3 0.0644
2457897.823 120.8 0.0643
2457897.906 120.3 0.0649
2457897.989 119.8 0.0650
2457898.073 119.3 0.0651
2457898.156 118.8 0.0653
2457898.239 118.2 0.0650
2457898.323 117.7 0.0647
2457898.719 114.7 0.0730
2457898.802 114.1 0.0735
2457898.885 113.3 0.0744
2457898.969 112.6 0.0746
2457899.052 111.8 0.0750
2457899.135 110.9 0.0758
2457899.219 110.0 0.0768
2457899.302 109.0 0.0773
2457899.385 108.0 0.0773
2457899.469 106.8 0.0862
2457899.552 105.5 0.0856
2457899.635 104.1 0.0846
2457899.719 102.5 0.0841
2457899.802 100.6 0.0927
2457899.885  98.3 0.0921
2457900.052  91.8 0.1069
2457900.135  86.6 0.1174
2457901.739 139.1 0.0512
2457901.906 137.6 0.0509
2457902.073 136.3 0.0506
2457902.739 131.9 0.0565
2457902.906 131.0 0.0571
2457903.073 130.1 0.0569
2457903.239 129.2 0.0569
2457903.739 126.7 0.0597
2457903.906 125.9 0.0601
2457904.073 125.2 0.0598
2457904.621 122.8 0.0635
2457904.788 122.1 0.0639
2457904.955 121.4 0.0634
2457905.121 120.7 0.0625
2457905.288 120.0 0.0623
2457905.739 118.1 0.0646
2457905.823 117.8 0.0648
2457905.906 117.4 0.0652
2457905.989 117.1 0.0654
2457906.073 116.8 0.0660
2457906.156 116.4 0.0666
2457906.239 116.1 0.0671
2457906.323 115.7 0.0675
2457906.739 114.0 0.0706
2457906.823 113.7 0.0706
2457906.906 113.4 0.0708
2457906.989 113.0 0.0714
2457907.073 112.7 0.0719
2457907.156 112.3 0.0722
2457907.239 112.0 0.0729
2457907.323 111.6 0.0735
2457907.739 109.8 0.0760
2457907.823 109.4 0.0758
2457907.906 109.1 0.0756
2457907.989 108.7 0.0755
2457908.073 108.3 0.0756
2457908.156 107.9 0.0758
2457908.239 107.5 0.0760
2457908.323 107.1 0.0761
2457908.739 105.0 0.0789
2457908.823 104.6 0.0782
2457908.906 104.2 0.0777
2457908.989 103.7 0.0780
2457909.073 103.2 0.0773
2457909.156 102.7 0.0773
2457909.239 102.2 0.0774
2457909.628  99.7 0.0898
2457909.712  99.1 0.0911
2457909.795  98.4 0.0917
2457909.878  97.8 0.0923
2457909.962  97.1 0.0928
2457910.045  96.3 0.0940
2457910.128  95.5 0.0954
2457910.212  94.7 0.0966
2457910.378  92.7 0.0981
2457910.545  90.3 0.1120
2457910.628  88.9 0.1108
2457910.712  87.2 0.1103
2457910.795  85.2 0.1214
2457910.878  82.7 0.1192
2457910.962  79.5 0.1289
2457911.045  74.8 0.1393
2457911.514 140.0 0.0480
2457911.680 133.5 0.0528
2457911.764 131.4 0.0566
2457911.847 129.6 0.0551
2457911.930 128.1 0.0549
2457912.014 126.8 0.0614
2457912.097 125.6 0.0604
2457912.180 124.6 0.0600
2457912.264 123.6 0.0591
2457912.347 122.8 0.0587
2457912.739 119.4 0.0674
2457912.823 118.7 0.0673
2457912.906 118.1 0.0671
2457912.989 117.6 0.0667
2457913.073 117.0 0.0667
2457913.156 116.5 0.0675
2457913.239 116.0 0.0686
2457913.670 113.6 0.0757
2457913.753 113.2 0.0752
2457913.837 112.7 0.0748
2457913.920 112.3 0.0748
2457914.003 111.9 0.0749
2457914.087 111.5 0.0747
2457914.170 111.1 0.0741
2457914.253 110.7 0.0742
2457914.337 110.4 0.0745
2457914.739 108.6 0.0770
2457914.823 108.2 0.0761
2457914.906 107.9 0.0755
2457914.989 107.6 0.0752
2457915.073 107.2 0.0752
2457915.156 106.9 0.0752
2457915.239 106.5 0.0756
2457915.621 105.0 0.0800
2457915.705 104.7 0.0793
2457915.788 104.4 0.0785
2457915.871 104.0 0.0776
2457915.955 103.7 0.0768
2457916.038 103.4 0.0762
2457916.121 103.1 0.0762
2457916.205 102.8 0.0761
2457916.628 101.2 0.0863
2457916.712 100.8 0.0875
2457916.795 100.5 0.0887
2457916.878 100.2 0.0902
2457916.962  99.9 0.0913
2457917.045  99.6 0.0920
2457917.128  99.3 0.0923
2457917.212  98.9 0.0922
2457917.295  98.6 0.0918
2457917.712  97.0 0.0922
2457917.795  96.7 0.0924
2457917.878  96.4 0.0923
2457917.962  96.1 0.0927
2457918.045  95.7 0.0932
2457918.128  95.4 0.0935
2457918.212  95.1 0.0936
2457918.295  94.7 0.0940
2457918.712  93.0 0.0993
2457918.795  92.7 0.1004
2457918.878  92.3 0.1016
2457918.962  92.0 0.1027
2457919.045  91.6 0.1038
2457919.128  91.2 0.1043
2457919.212  90.8 0.1047
2457919.295  90.5 0.1049
2457919.712  88.5 0.1014
2457919.795  88.0 0.0995
2457919.878  87.6 0.0978
2457919.962  87.1 0.0969
2457920.045  86.7 0.0967
2457920.128  86.2 0.0971
2457920.212  85.7 0.0981
2457920.295  85.2 0.0992
2457920.732  82.2 0.1218
2457920.816  81.5 0.1219
2457920.899  80.8 0.1218
2457920.982  80.1 0.1211
2457921.066  79.3 0.1203
2457921.149  78.4 0.1195
2457921.232  77.4 0.1190
2457921.316  76.3 0.1184
2457921.399  75.1 0.1310
2457921.566  72.2 0.1303
2457921.649  70.2 0.1438
2457921.732  67.8 0.1432
2457921.816  64.5 0.1585
2457921.899  59.7 0.1750
2457922.316 123.2 0.0640
2457922.399 119.1 0.0685
2457922.524 115.1 0.0761
2457922.607 113.1 0.0747
2457922.691 111.5 0.0793
2457922.774 110.1 0.0785
2457922.857 108.9 0.0780
2457922.941 107.8 0.0830
2457923.024 106.8 0.0821
2457923.107 106.0 0.0815
2457923.191 105.1 0.0810
2457923.628 101.6 0.0861
2457923.712 101.1 0.0853
2457923.795 100.5 0.0847
2457923.878 100.0 0.0852
2457923.962  99.5 0.0867
2457924.045  99.0 0.0877
2457924.128  98.5 0.0883
2457924.212  98.1 0.0896
2457924.628  95.9 0.0973
2457924.712  95.5 0.0970
2457924.795  95.1 0.0966
2457924.878  94.7 0.0962
2457924.962  94.4 0.0957
2457925.045  94.0 0.0952
2457925.128  93.6 0.0949
2457925.212  93.3 0.0949
2457925.628  91.5 0.0990
2457925.712  91.2 0.0993
2457925.795  90.8 0.0989
2457925.878  90.5 0.0991
2457925.962  90.2 0.0992
2457926.045  89.8 0.0995
2457926.128  89.5 0.0996
2457926.212  89.2 0.1005
2457926.628  87.6 0.1073
2457926.712  87.3 0.1076
2457926.795  86.9 0.1074
2457926.878  86.6 0.1075
2457926.962  86.3 0.1072
2457927.045  86.0 0.1069
2457927.128  85.7 0.1069
2457927.212  85.4 0.1072
2457927.628  83.8 0.1156
2457927.712  83.5 0.1160
2457927.795  83.2 0.1165
2457927.878  82.9 0.1175
2457927.962  82.6 0.1171
2457928.045  82.3 0.1175
2457928.128  81.9 0.1178
2457928.212  81.6 0.1183
2457928.628  80.0 0.1245
2457928.712  79.7 0.1241
2457928.795  79.4 0.1236
2457928.878  79.1 0.1230
2457928.962  78.7 0.1222
2457929.045  78.4 0.1212
2457929.128  78.1 0.1203
2457929.212  77.7 0.1195
2457929.295  77.4 0.1208
2457929.378  77.0 0.1204
2457929.462  76.7 0.1196
2457929.545  76.3 0.1192
2457929.628  76.0 0.1210
2457929.712  75.6 0.1211
2457929.795  75.3 0.1216
2457929.878  74.9 0.1216
2457929.962  74.5 0.1220
2457930.045  74.1 0.1227
2457930.128  73.7 0.1234
2457930.212  73.4 0.1242
2457930.295  73.0 0.1261
2457930.378  72.5 0.1270
2457930.462  72.1 0.1281
2457930.545  71.7 0.1293
2457930.628  71.3 0.1324
2457930.712  70.8 0.1327
2457930.795  70.4 0.1336
2457930.878  69.9 0.1350
2457930.962  69.4 0.1367
2457931.045  68.9 0.1387
2457931.128  68.4 0.1408
2457931.212  67.9 0.1428
2457931.597  65.0 0.1663
2457931.680  64.3 0.1661
2457931.764  63.6 0.1660
2457931.847  62.8 0.1663
2457931.930  61.9 0.1725
2457932.014  61.0 0.1709
2457932.097  60.0 0.1707
2457932.180  58.8 0.1701
2457932.264  57.5 0.1845
2457932.347  56.0 0.1820
2457932.430  54.2 0.1801
2457932.514  52.0 0.1942
2457932.597  49.1 0.2033
2457932.680  45.1 0.2216
2457933.128 108.9 0.0802
2457933.212 104.4 0.0848
2457933.295 101.3 0.0928
2457933.378  98.9 0.0895
2457933.462  97.0 0.0895
2457933.545  95.4 0.0992
2457933.628  94.0 0.0973
2457933.712  92.8 0.0951
2457933.795  91.8 0.1019
2457933.878  90.8 0.1000
2457933.962  89.9 0.0986
2457934.045  89.1 0.0973
2457934.128  88.3 0.0962
2457934.212  87.6 0.0956
2457934.628  84.5 0.1134
2457934.712  83.9 0.1146
2457934.795  83.4 0.1153
2457934.878  82.9 0.1172
2457934.962  82.4 0.1184
2457935.045  81.9 0.1195
2457935.128  81.5 0.1204
2457935.295  80.6 0.1238
2457935.378  80.1 0.1236
2457935.462  79.7 0.1232
2457935.545  79.3 0.1232
2457935.628  78.9 0.1271
2457935.712  78.5 0.1272
2457935.795  78.1 0.1271
2457935.878  77.7 0.1283
2457935.962  77.3 0.1291
2457936.045  76.9 0.1300
2457936.128  76.6 0.1309
2457936.212  76.2 0.1316
2457936.628  74.4 0.1401
2457936.712  74.1 0.1395
2457936.795  73.7 0.1385
2457936.878  73.4 0.1372
2457936.962  73.0 0.1357
2457937.045  72.7 0.1340
2457937.128  72.3 0.1324
2457937.212  72.0 0.1308
2457937.295  71.7 0.1319
2457937.378  71.3 0.1303
2457937.462  71.0 0.1289
2457937.545  70.7 0.1275
2457937.628  70.3 0.1296
2457937.712  70.0 0.1289
2457937.795  69.7 0.1284
2457937.878  69.4 0.1278
2457937.962  69.0 0.1272
2457938.045  68.7 0.1274
2457938.128  68.4 0.1268
2457938.212  68.0 0.1256
2457938.618  66.4 0.1336
2457938.701  66.1 0.1359
2457938.785  65.8 0.1375
2457938.868  65.4 0.1392
2457938.951  65.1 0.1409
2457939.035  64.8 0.1419
2457939.118  64.4 0.1443
2457939.201  64.1 0.1459
2457939.635  62.3 0.1593
2457939.719  62.0 0.1615
2457939.802  61.6 0.1627
2457939.885  61.3 0.1636
2457939.969  60.9 0.1646
2457940.052  60.5 0.1654
2457940.135  60.2 0.1657
2457940.219  59.8 0.1651
2457940.607  58.0 0.1724
2457940.691  57.6 0.1712
2457940.774  57.2 0.1694
2457940.857  56.8 0.1684
2457940.941  56.4 0.1685
2457941.024  56.0 0.1685
2457941.107  55.6 0.1687
2457941.191  55.1 0.1691
2457941.274  54.7 0.1690
2457941.357  54.2 0.1681
2457941.805  51.6 0.1789
2457941.889  51.0 0.1768
2457941.972  50.5 0.1747
2457942.055  49.9 0.1729
2457942.139  49.3 0.1717
2457942.222  48.6 0.1703
2457942.628  45.1 0.1934
2457942.712  44.2 0.1943
2457942.795  43.2 0.1958
2457942.878  42.2 0.1981
2457942.962  41.0 0.2004
2457943.045  39.8 0.2142
2457943.128  38.3 0.2169
2457943.212  36.7 0.2352
2457943.295  34.8 0.2358
2457943.378  32.4 0.2551
2457943.462  29.4 0.2770
2457944.003  96.9 0.0959
2457944.087  91.8 0.0986
2457944.170  88.3 0.1054
2457944.253  85.6 0.1133
2457944.337  83.4 0.1102
2457944.420  81.6 0.1136
2457944.503  80.0 0.1191
2457944.587  78.7 0.1170
2457944.670  77.4 0.1154
2457944.753  76.3 0.1142
2457944.837  75.3 0.1233
2457944.920  74.4 0.1224
2457945.003  73.5 0.1218
2457945.087  72.7 0.1213
2457945.170  71.9 0.1206
2457945.601  68.5 0.1339
2457945.684  68.0 0.1351
2457945.767  67.4 0.1365
2457945.851  66.9 0.1384
2457946.017  65.8 0.1431
2457946.101  65.3 0.1453
2457946.184  64.8 0.1469
2457946.267  64.3 0.1479
2457946.351  63.9 0.1482
2457946.753  61.7 0.1643
2457946.837  61.3 0.1629
2457946.920  60.9 0.1628
2457947.003  60.5 0.1636
2457947.087  60.1 0.1637
2457947.170  59.7 0.1642
2457947.587  57.7 0.1722
2457947.670  57.3 0.1721
2457947.753  56.9 0.1724
2457947.837  56.6 0.1725
2457947.920  56.2 0.1722
2457948.003  55.8 0.1716
2457948.087  55.5 0.1706
2457948.170  55.1 0.1693
2457948.253  54.7 0.1679
2457948.337  54.4 0.1661
2457948.795  52.4 0.1586
2457948.878  52.0 0.1580
2457948.962  51.6 0.1574
2457949.045  51.3 0.1572
2457949.128  50.9 0.1579
2457949.212  50.5 0.1594
2457949.628  48.7 0.1783
2457949.712  48.4 0.1805
2457949.795  48.0 0.1826
2457949.878  47.6 0.1847
2457949.962  47.3 0.1868
2457950.045  46.9 0.1890
2457950.128  46.5 0.1911
2457950.212  46.1 0.1928
2457950.295  45.8 0.1992
2457950.378  45.4 0.2005
2457950.462  45.0 0.2007
2457950.545  44.6 0.2016
2457950.628  44.2 0.2087
2457950.712  43.8 0.2095
2457950.795  43.5 0.2096
2457950.878  43.1 0.2097
2457950.962  42.7 0.2093
2457951.045  42.3 0.2102
2457951.128  41.8 0.2103
2457951.212  41.4 0.2098
2457951.295  41.0 0.2172
2457951.378  40.6 0.2171
2457951.462  40.2 0.2171
2457951.545  39.7 0.2169
2457951.628  39.3 0.2254
2457951.712  38.8 0.2249
2457951.795  38.4 0.2243
2457951.878  37.9 0.2234
2457951.962  37.5 0.2228
2457952.045  37.0 0.2218
2457952.128  36.5 0.2205
2457952.212  36.0 0.2188
2457952.628  33.3 0.2364
2457952.712  32.8 0.2357
2457952.795  32.2 0.2354
2457952.878  31.6 0.2363
2457952.962  30.9 0.2380
2457953.045  30.3 0.2401
2457953.128  29.6 0.2416
2457953.212  28.9 0.2440
2457953.607  24.9 0.2921
2457953.691  24.0 0.2938
2457953.774  22.9 0.2968
2457953.857  21.8 0.2987
2457953.941  20.6 0.3345
2457954.107  17.8 0.3304
2457954.191  16.3 0.3303
2457954.274  14.8 0.3478
2457954.357  13.5 0.3551
2457954.962  86.8 0.1119
2457955.045  80.7 0.1211
2457955.128  76.5 0.1279
2457955.212  73.2 0.1357
2457955.295  70.6 0.1485
2457955.378  68.5 0.1458
2457955.462  66.6 0.1448
2457955.545  65.0 0.1430
2457955.628  63.6 0.1696
2457955.712  62.3 0.1657
2457955.795  61.1 0.1629
2457955.878  60.0 0.1608
2457955.962  59.0 0.1603
2457956.045  58.0 0.1592
2457956.128  57.1 0.1591
2457956.212  56.3 0.1591
2457956.628  52.6 0.1863
2457956.712  52.0 0.1865
2457956.795  51.4 0.1863
2457956.878  50.8 0.1857
2457956.962  50.2 0.1847
2457957.045  49.6 0.1835
2457957.128  49.0 0.1824
2457957.212  48.5 0.1814
2457957.295  48.0 0.1795
2457957.378  47.4 0.1768
2457957.545  46.4 0.1960
2457957.628  45.9 0.2006
2457957.712  45.4 0.1988
2457957.795  45.0 0.1978
2457957.878  44.5 0.1978
2457957.962  44.0 0.1980
2457958.045  43.6 0.1987
2457958.128  43.1 0.1996
2457958.212  42.7 0.2005
2457958.649  40.4 0.2269
2457958.732  40.0 0.2259
2457958.816  39.5 0.2251
2457958.899  39.1 0.2243
2457958.982  38.7 0.2238
2457959.149  37.9 0.2229
2457959.232  37.5 0.2227
2457959.316  37.1 0.2228
2457959.399  36.7 0.2230
2457959.482  36.3 0.2224
2457959.566  35.9 0.2242
2457959.649  35.5 0.2257
2457959.732  35.1 0.2274
2457959.816  34.7 0.2295
2457959.899  34.3 0.2318
2457959.982  33.9 0.2333
2457960.066  33.5 0.2362
2457960.149  33.1 0.2402
2457960.232  32.7 0.2426
2457960.316  32.3 0.2439
2457960.399  31.9 0.2452
2457960.482  31.5 0.2461
2457960.566  31.0 0.2479
2457960.649  30.6 0.2497
2457960.732  30.2 0.2521
2457960.816  29.8 0.2550
2457960.899  29.4 0.2579
2457960.982  29.0 0.2603
2457961.066  28.6 0.2604
2457961.149  28.2 0.2615
2457961.232  27.8 0.2625
2457961.649  25.7 0.2930
2457961.732  25.3 0.2919
2457961.816  24.8 0.2903
2457961.899  24.4 0.2887
2457961.982  24.0 0.2869
2457962.066  23.5 0.2848
2457962.149  23.1 0.2829
2457962.232  22.6 0.2805
2457962.628  20.5 0.3000
2457962.712  20.0 0.2991
2457962.795  19.5 0.2985
2457962.878  19.0 0.2984
2457962.962  18.5 0.2984
2457963.045  18.0 0.2983
2457963.128  17.5 0.2983
2457963.212  17.0 0.2982
2457963.628  14.3 0.3322
2457963.712  13.7 0.3325
2457963.795  13.1 0.3339
2457963.878  12.6 0.3364
2457963.962  12.0 0.3396
2457964.045  11.4 0.3430
2457964.128  10.8 0.3456
2457964.212  10.2 0.3471
2457964.295   9.7 0.3810
2457964.378   9.1 0.3807
2457964.462   8.7 0.3795
2457964.545   8.3 0.3810
2457964.628   8.0 0.3995
2457964.712   7.8 0.3933
2457964.795   7.9 0.3860
2457964.878   8.3 0.3801
2457964.962   9.0 0.3946
2457965.045  10.1 0.3736
2457965.128  11.5 0.3547
2457965.212  13.5 0.3545
2457965.295  16.1 0.3438
2457965.378  19.5 0.3268
2457965.545  31.0 0.2645
2457966.128  67.1 0.1463
2457966.212  62.5 0.1538
2457966.295  58.9 0.1631
2457966.378  56.0 0.1737
2457966.462  53.6 0.1710
2457966.545  51.6 0.1688
2457966.628  49.8 0.1850
2457966.712  48.2 0.1837
2457966.795  46.7 0.1818
2457966.878  45.4 0.1962
2457966.962  44.2 0.1949
2457967.045  43.0 0.1938
2457967.128  42.0 0.1920
2457967.212  41.0 0.2032
2457967.295  40.0 0.2028
2457967.378  39.1 0.2021
2457967.795  35.2 0.2358
2457967.878  34.5 0.2370
2457967.962  33.9 0.2380
2457968.045  33.2 0.2375
2457968.128  32.6 0.2388
2457968.212  32.0 0.2400
2457968.295  31.4 0.2409
2457968.378  30.8 0.2421
2457968.462  30.2 0.2554
2457968.545  29.6 0.2562
2457968.628  29.1 0.2570
2457968.712  28.5 0.2582
2457968.795  28.0 0.2711
2457968.878  27.5 0.2721
2457968.962  26.9 0.2716
2457969.045  26.4 0.2737
2457969.128  25.9 0.2743
2457969.212  25.4 0.2749
2457969.295  24.9 0.2745
2457969.378  24.5 0.2729
2457969.795  22.1 0.2979
2457969.878  21.6 0.2978
2457969.962  21.2 0.2981
2457970.045  20.7 0.2989
2457970.128  20.3 0.3003
2457970.212  19.8 0.3020
2457970.295  19.4 0.3043
2457970.378  19.0 0.3065
2457970.795  16.8 0.3342
2457970.878  16.3 0.3339
2457970.962  15.9 0.3369
2457971.045  15.5 0.3362
2457971.212  14.6 0.3398
2457971.295  14.2 0.3402
2457971.378  13.8 0.3402
2457971.462  13.4 0.3516
2457971.545  12.9 0.3496
2457971.628  12.5 0.3498
2457971.712  12.1 0.3500
2457971.795  11.7 0.3592
2457971.878  11.3 0.3609
2457971.962  10.8 0.3614
2457972.045  10.4 0.3609
2457972.128  10.0 0.3617
2457972.212   9.6 0.3622
2457972.628   7.5 0.3872
2457972.712   7.1 0.3850
2457972.795   6.7 0.3812
2457972.878   6.3 0.3778
2457972.962   6.0 0.3729
2457973.045   5.6 0.3666
2457973.128   5.2 0.3591
2457973.212   4.9 0.3524
2457973.628   3.8 0.3556
2457973.712   3.8 0.3516
2457973.795   3.8 0.3485
2457973.878   3.9 0.3475
2457973.962   4.1 0.3444
2457974.045   4.3 0.3428
2457974.128   4.6 0.3414
2457974.628   7.5 0.3736
2457974.712   8.1 0.3682
2457974.795   8.7 0.3623
2457974.878   9.4 0.3574
2457974.962  10.1 0.3536
2457975.045  10.8 0.3515
2457975.128  11.6 0.3483
2457975.212  12.4 0.3439
2457975.295  13.2 0.3383
2457975.378  14.1 0.3329
2457975.462  15.1 0.3651
2457975.545  16.1 0.3540
2457975.628  17.2 0.3412
2457975.712  18.3 0.3284
2457975.795  19.6 0.3146
2457975.878  20.9 0.3031
2457975.962  22.4 0.3184
2457976.045  24.0 0.2977
2457976.128  25.8 0.2759
2457976.212  27.9 0.2598
2457976.295  30.3 0.2723
2457976.378  33.2 0.2465
2457976.462  36.6 0.2348
2457976.545  41.0 0.2169
2457976.628  47.0 0.1933
2457977.170  59.8 0.1557
2457977.253  52.2 0.1730
2457977.337  46.9 0.1811
2457977.503  39.7 0.2056
2457977.587  37.1 0.2073
2457977.670  34.8 0.2179
2457977.753  32.8 0.2336
2457977.837  31.0 0.2331
2457977.920  29.4 0.2347
2457978.003  28.0 0.2596
2457978.087  26.7 0.2600
2457978.170  25.5 0.2610
2457978.253  24.3 0.2631
2457978.337  23.2 0.2653
2457978.420  22.2 0.2688
2457978.503  21.3 0.3009
2457978.587  20.4 0.3032
2457978.670  19.5 0.3059
2457978.753  18.7 0.3103
2457978.837  17.9 0.3117
2457978.920  17.1 0.3142
2457979.003  16.4 0.3153
2457979.087  15.6 0.3177
2457979.170  14.9 0.3226
2457979.628  11.4 0.3868
2457979.712  10.8 0.3872
2457979.795  10.3 0.3880
2457979.878   9.7 0.3887
2457979.962   9.1 0.3913
2457980.045   8.6 0.3939
2457980.128   8.0 0.3961
2457980.212   7.5 0.3947
2457980.628   5.0 0.3902
2457980.712   4.5 0.3822
2457980.795   4.0 0.3729
2457980.878   3.5 0.3691
2457980.962   3.0 0.3652
2457981.045   2.6 0.3636
2457981.128   2.1 0.3635
2457981.628   1.0 0.3753
2457981.712   1.4 0.3707
2457981.795   1.8 0.3615
2457981.878   2.2 0.3535
2457981.962   2.7 0.3506
2457982.045   3.1 0.3477
2457982.128   3.6 0.3453
2457982.628   6.2 0.3788
2457982.712   6.7 0.3802
2457982.795   7.1 0.3792
2457982.878   7.6 0.3775
2457982.962   8.0 0.3747
2457983.045   8.4 0.3721
2457983.128   8.9 0.3645
2457983.212   9.3 0.3571
2457983.628  11.6 0.3554
2457983.712  12.1 0.3481
2457983.795  12.5 0.3411
2457983.878  13.0 0.3353
2457983.962  13.5 0.3308
2457984.045  14.0 0.3267
2457984.128  14.4 0.3221
2457984.212  14.9 0.3173
2457984.295  15.4 0.3124
2457984.378  15.9 0.3083
2457984.462  16.4 0.3057
2457984.545  16.9 0.3301
2457984.628  17.4 0.3265
2457984.712  17.9 0.3226
2457984.795  18.4 0.3191
2457984.878  19.0 0.3157
2457984.962  19.5 0.3118
2457985.045  20.0 0.3079
2457985.128  20.6 0.3024
2457985.212  21.2 0.2965
2457985.295  21.7 0.2919
2457985.378  22.3 0.2871
2457985.462  22.9 0.2832
2457985.545  23.5 0.2933
2457985.628  24.1 0.2859
2457985.712  24.8 0.2798
2457985.795  25.4 0.2747
2457985.878  26.1 0.2702
2457985.962  26.8 0.2652
2457986.045  27.5 0.2592
2457986.128  28.3 0.2531
2457986.212  29.0 0.2477
2457986.670  33.9 0.2541
2457986.753  34.9 0.2446
2457986.837  36.1 0.2363
2457986.920  37.3 0.2299
2457987.003  38.6 0.2227
2457987.087  40.0 0.2136
2457987.170  41.5 0.2142
2457987.253  43.2 0.2044
2457987.337  45.1 0.2021
2457987.420  47.4 0.1902
2457987.503  49.9 0.1889
2457987.587  53.1 0.1723
2457987.670  56.9 0.1647
2457987.753  62.0 0.1494
2457988.357  36.3 0.2313
2457988.441  29.9 0.2547
2457988.524  25.3 0.2823
2457988.607  21.8 0.3055
2457988.691  18.9 0.3238
2457988.774  16.5 0.3243
2457988.857  14.4 0.3428
2457988.941  12.6 0.3397
2457989.024  11.0 0.3453
2457989.107   9.6 0.3667
2457989.191   8.4 0.3709
2457989.774   3.3 0.3883
2457989.857   3.3 0.3847
2457989.941   3.5 0.3825
2457990.024   3.9 0.3827
2457990.107   4.3 0.3847
2457990.191   4.8 0.3887
2457990.274   5.3 0.3911
2457990.357   5.9 0.3895
2457990.795   8.8 0.4026
2457990.878   9.3 0.3938
2457990.962   9.8 0.3876
2457991.045  10.3 0.3808
2457991.128  10.9 0.3753
2457991.212  11.4 0.3689
2457991.295  11.9 0.3641
2457991.378  12.4 0.3590
2457991.795  14.8 0.3604
2457991.962  15.7 0.3491
2457992.045  16.2 0.3431
2457992.128  16.7 0.3374
2457992.212  17.1 0.3316
2457992.295  17.6 0.3262
2457992.378  18.0 0.3209
2457992.462  18.5 0.3158
2457992.545  18.9 0.3125
2457992.628  19.3 0.3080
2457992.712  19.8 0.3021
2457992.795  20.2 0.2976
2457992.878  20.6 0.2928
2457993.045  21.5 0.2832
2457993.128  21.9 0.2800
2457993.212  22.4 0.2778
2457993.295  22.8 0.2763
2457993.378  23.2 0.2749
2457993.795  25.3 0.2873
2457993.878  25.7 0.2844
2457993.962  26.2 0.2803
2457994.045  26.6 0.2778
2457994.128  27.0 0.2748
2457994.212  27.4 0.2718
2457994.295  27.9 0.2691
2457994.378  28.3 0.2663
2457994.462  28.7 0.2637
2457994.545  29.1 0.2609
2457994.628  29.6 0.2575
2457994.712  30.0 0.2531
2457994.795  30.4 0.2481
2457994.878  30.9 0.2426
2457994.962  31.3 0.2375
2457995.045  31.7 0.2332
2457995.128  32.2 0.2306
2457995.212  32.6 0.2296
2457995.295  33.1 0.2285
2457995.378  33.5 0.2269
2457995.712  35.4 0.2299
2457995.795  35.9 0.2277
2457995.878  36.3 0.2253
2457995.962  36.8 0.2233
2457996.045  37.3 0.2212
2457996.128  37.8 0.2182
2457996.212  38.3 0.2148
2457996.295  38.9 0.2111
2457996.712  41.6 0.2045
2457996.795  42.2 0.2016
2457996.878  42.8 0.1991
2457996.962  43.4 0.1959
2457997.045  44.0 0.1927
2457997.128  44.6 0.1891
2457997.212  45.3 0.1896
2457997.295  46.0 0.1870
2457997.378  46.7 0.1842
2457997.795  50.8 0.1791
2457997.878  51.8 0.1742
2457997.962  52.8 0.1697
2457998.128  55.1 0.1613
2457998.212  56.4 0.1651
2457998.295  57.8 0.1598
2457998.378  59.4 0.1535
2457998.462  61.1 0.1558
2457998.545  63.2 0.1463
2457998.628  65.5 0.1494
2457998.712  68.4 0.1377
2457998.795  72.1 0.1302
2457998.878  76.9 0.1186
2457998.961  84.1 0.1048
2458000.128  13.3 0.3707
2458000.212  14.4 0.3580
2458000.295  15.5 0.3429
2458000.378  16.4 0.3326
2458000.545  18.3 0.3480
2458000.628  19.1 0.3395
2458000.712  19.9 0.3317
2458000.795  20.7 0.3322
2458000.878  21.4 0.3243
2458000.962  22.1 0.3159
2458001.045  22.8 0.3072
2458001.128  23.5 0.3015
2458001.212  24.1 0.2942
2458001.628  27.0 0.2841
2458001.712  27.6 0.2783
2458001.795  28.1 0.2739
2458001.878  28.6 0.2687
2458001.962  29.1 0.2636
2458002.045  29.6 0.2586
2458002.128  30.1 0.2536
2458002.212  30.6 0.2484
2458002.295  31.1 0.2429
2458002.378  31.6 0.2383
2458002.795  33.8 0.2372
2458002.878  34.2 0.2317
2458002.962  34.7 0.2262
2458003.045  35.1 0.2212
2458003.128  35.5 0.2162
2458003.212  35.9 0.2110
2458003.295  36.4 0.2062
2458003.378  36.8 0.2015
2458003.795  38.8 0.2023
2458003.878  39.2 0.1998
2458003.962  39.6 0.1979
2458004.045  40.0 0.1959
2458004.128  40.4 0.1947
2458004.212  40.7 0.1933
2458004.295  41.1 0.1925
2458004.378  41.5 0.1911
2458004.878  43.8 0.2082
2458004.962  44.2 0.2071
2458005.045  44.6 0.2055
2458005.128  45.0 0.2036
2458005.212  45.4 0.2015
2458005.295  45.7 0.1990
2458005.378  46.1 0.1968
2458005.462  46.5 0.1948
2458005.545  46.9 0.1931
2458005.628  47.3 0.1914
2458005.795  48.1 0.1893
2458005.878  48.5 0.1884
2458005.962  48.9 0.1873
2458006.045  49.2 0.1861
2458006.128  49.6 0.1850
2458006.212  50.0 0.1838
2458006.295  50.4 0.1825
2458006.378  50.9 0.1812
2458006.795  52.9 0.1854
2458006.878  53.4 0.1816
2458006.962  53.8 0.1778
2458007.045  54.2 0.1737
2458007.128  54.7 0.1696
2458007.212  55.1 0.1650
2458007.795  58.5 0.1458
2458007.878  59.0 0.1427
2458007.962  59.6 0.1399
2458008.045  60.1 0.1375
2458008.128  60.7 0.1356
2458008.212  61.3 0.1339
2458008.295  61.9 0.1317
2458008.378  62.5 0.1291
2458008.462  63.1 0.1267
2458008.545  63.8 0.1267
2458008.628  64.5 0.1274
2458008.712  65.3 0.1266
2458008.795  66.0 0.1358
2458008.878  66.8 0.1330
2458008.962  67.7 0.1305
2458009.045  68.7 0.1283
2458009.128  69.7 0.1251
2458009.212  70.8 0.1236
2458009.295  72.0 0.1213
2458009.378  73.3 0.1170
2458009.462  74.8 0.1279
2458009.545  76.5 0.1230
2458009.628  78.4 0.1167
2458009.712  80.8 0.1169
2458009.795  83.8 0.1075
2458009.878  87.7 0.1052
2458009.962  93.5 0.0937
2458010.545  21.9 0.3270
2458010.628  24.6 0.3086
2458010.712  26.9 0.2796
2458010.795  28.8 0.2786
2458010.878  30.4 0.2792
2458010.962  31.8 0.2611
2458011.045  33.1 0.2463
2458011.128  34.3 0.2327
2458011.212  35.4 0.2226
2458011.295  36.3 0.2163
2458011.795  41.1 0.2075
2458011.878  41.7 0.2029
2458011.962  42.4 0.1981
2458012.045  43.0 0.1932
2458012.128  43.5 0.1908
2458012.212  44.1 0.1866
2458012.295  44.7 0.1838
2458012.378  45.2 0.1813
2458012.462  45.7 0.1898
2458012.545  46.2 0.1861
2458012.628  46.7 0.1841
2458012.712  47.2 0.1808
2458012.795  47.7 0.1805
2458012.878  48.1 0.1775
2458012.962  48.6 0.1762
2458013.045  49.0 0.1751
2458013.128  49.5 0.1739
2458013.212  49.9 0.1725
2458013.295  50.3 0.1707
2458013.378  50.7 0.1687
2458013.795  52.7 0.1732
2458013.878  53.1 0.1722
2458013.962  53.5 0.1709
2458014.045  53.9 0.1698
2458014.128  54.3 0.1692
2458014.212  54.6 0.1667
2458014.295  55.0 0.1647
2458014.378  55.4 0.1627
2458014.795  57.2 0.1645
2458014.878  57.5 0.1631
2458014.962  57.9 0.1616
2458015.045  58.2 0.1601
2458015.128  58.6 0.1585
2458015.212  58.9 0.1565
2458015.295  59.3 0.1543
2458015.378  59.6 0.1520
2458015.462  60.0 0.1548
2458015.545  60.3 0.1533
2458015.628  60.7 0.1518
2458015.712  61.0 0.1504
2458015.795  61.4 0.1520
2458015.878  61.7 0.1512
2458015.962  62.0 0.1507
2458016.045  62.4 0.1502
2458016.128  62.7 0.1494
2458016.212  63.1 0.1485
2458016.295  63.4 0.1472
2458016.378  63.8 0.1455
2458016.795  65.5 0.1403
2458016.878  65.9 0.1387
2458016.962  66.2 0.1371
2458017.045  66.6 0.1356
2458017.128  66.9 0.1344
2458017.212  67.3 0.1331
2458017.295  67.6 0.1318
2458017.378  68.0 0.1305
2458017.795  69.9 0.1343
2458017.878  70.3 0.1337
2458017.962  70.7 0.1332
2458018.045  71.1 0.1327
2458018.128  71.5 0.1314
2458018.212  71.9 0.1309
2458018.295  72.3 0.1290
2458018.378  72.7 0.1258
2458018.795  74.9 0.1188
2458018.878  75.4 0.1172
2458018.962  75.9 0.1161
2458019.045  76.4 0.1155
2458019.128  76.9 0.1143
2458019.212  77.4 0.1134
2458019.295  78.0 0.1118
2458019.378  78.6 0.1111
2458019.795  81.8 0.1186
2458019.878  82.6 0.1157
2458019.962  83.4 0.1129
2458020.045  84.3 0.1099
2458020.128  85.2 0.1058
2458020.212  86.3 0.1031
2458020.295  87.4 0.1005
2458020.462  90.2 0.1020
2458020.545  91.9 0.0956
2458020.628  94.0 0.0891
2458020.712  96.7 0.0852
2458020.795 100.2 0.0799
2458021.420  42.5 0.2091
2458021.503  45.2 0.2036
2458021.587  47.4 0.1847
2458021.670  49.1 0.1805
2458021.753  50.6 0.1686
2458021.837  51.9 0.1729
2458021.920  53.1 0.1647
2458022.003  54.2 0.1591
2458022.087  55.1 0.1548
2458022.170  56.0 0.1508
2458022.253  56.8 0.1473
2458022.337  57.6 0.1441
2458022.462  58.6 0.1576
2458022.545  59.3 0.1540
2458022.628  59.9 0.1505
2458022.712  60.5 0.1475
2458022.795  61.1 0.1443
2458022.878  61.7 0.1432
2458022.962  62.2 0.1415
2458023.045  62.7 0.1403
2458023.128  63.2 0.1391
2458023.212  63.7 0.1380
2458023.295  64.2 0.1373
2458023.378  64.6 0.1370
2458023.795  66.8 0.1425
2458023.878  67.2 0.1415
2458023.962  67.6 0.1405
2458024.045  68.0 0.1395
2458024.128  68.4 0.1384
2458024.212  68.7 0.1368
2458024.295  69.1 0.1358
2458024.378  69.5 0.1344
2458024.795  71.3 0.1378
2458024.878  71.6 0.1365
2458024.962  72.0 0.1351
2458025.045  72.3 0.1334
2458025.128  72.6 0.1312
2458025.212  73.0 0.1283
2458025.295  73.3 0.1248
2458025.378  73.6 0.1212
2458025.795  75.3 0.1142
2458025.878  75.6 0.1122
2458025.962  75.9 0.1105
2458026.045  76.3 0.1090
2458026.128  76.6 0.1075
2458026.212  76.9 0.1062
2458026.295  77.2 0.1050
2458026.378  77.5 0.1039
2458026.462  77.9 0.1064
2458026.545  78.2 0.1059
2458026.628  78.5 0.1053
2458026.712  78.8 0.1045
2458026.795  79.1 0.1058
2458026.878  79.4 0.1047
2458026.962  79.8 0.1036
2458027.045  80.1 0.1023
2458027.128  80.4 0.1013
2458027.212  80.7 0.1002
2458027.295  81.0 0.0994
2458027.378  81.4 0.0988
2458027.795  83.0 0.1056
2458027.878  83.3 0.1072
2458027.962  83.7 0.1089
2458028.045  84.0 0.1101
2458028.128  84.3 0.1113
2458028.212  84.7 0.1120
2458028.295  85.0 0.1124
2458028.712  86.8 0.1092
2458028.795  87.1 0.1078
2458028.878  87.5 0.1066
2458028.962  87.9 0.1050
2458029.045  88.3 0.1029
2458029.128  88.6 0.1011
2458029.212  89.0 0.0992
2458029.295  89.4 0.0973
2458029.628  91.1 0.0922
2458029.712  91.5 0.0902
2458029.795  92.0 0.0884
2458029.878  92.5 0.0869
2458029.962  92.9 0.0852
2458030.045  93.4 0.0835
2458030.128  93.9 0.0825
2458030.212  94.5 0.0814
2458030.628  97.5 0.0850
2458030.712  98.2 0.0839
2458030.795  99.0 0.0820
2458030.878  99.8 0.0822
2458030.962 100.7 0.0789
2458031.045 101.6 0.0751
2458031.128 102.7 0.0756
2458031.212 103.9 0.0717
2458031.295 105.2 0.0718
2458031.378 106.8 0.0699
2458031.462 108.8 0.0707
2458031.545 111.2 0.0653
2458031.628 114.4 0.0625
2458032.212  60.2 0.1516
2458032.288  62.8 0.1418
2458032.378  65.2 0.1426
2458032.462  67.0 0.1337
2458032.545  68.5 0.1326
2458032.628  69.8 0.1275
2458032.712  71.0 0.1269
2458032.795  72.0 0.1281
2458032.878  72.9 0.1251
2458032.962  73.8 0.1218
2458033.045  74.5 0.1217
2458033.128  75.3 0.1180
2458033.212  76.0 0.1156
2458034.712  84.7 0.1076
2458034.795  85.1 0.1069
2458034.878  85.4 0.1059
2458034.962  85.8 0.1053
2458035.045  86.2 0.1048
2458035.128  86.5 0.1035
2458035.212  86.9 0.1017
2458035.295  87.2 0.0997
2458035.378  87.6 0.1011
2458035.462  87.9 0.0994
2458035.545  88.3 0.0977
2458035.628  88.6 0.0958
2458035.712  88.9 0.0959
2458035.795  89.3 0.0949
2458035.878  89.6 0.0939
2458035.962  89.9 0.0931
2458036.045  90.3 0.0914
2458036.128  90.6 0.0897
2458036.212  90.9 0.0879
2458036.295  91.2 0.0862
2458036.378  91.5 0.0881
2458036.462  91.9 0.0872
2458036.545  92.2 0.0864
2458036.628  92.5 0.0857
2458036.712  92.8 0.0873
2458036.795  93.1 0.0872
2458036.878  93.4 0.0871
2458036.962  93.8 0.0867
2458037.045  94.1 0.0859
2458037.128  94.4 0.0845
2458037.212  94.7 0.0827
2458037.295  95.0 0.0806
2458037.378  95.3 0.0784
2458037.795  96.9 0.0774
2458037.878  97.2 0.0782
2458037.962  97.5 0.0792
2458038.045  97.8 0.0803
2458038.128  98.2 0.0811
2458038.212  98.5 0.0818
2458038.628 100.1 0.0862
2458038.712 100.4 0.0858
2458038.795 100.8 0.0852
2458038.878 101.1 0.0844
2458038.962 101.4 0.0838
2458039.045 101.8 0.0831
2458039.128 102.1 0.0832
2458039.212 102.5 0.0827
2458039.295 102.8 0.0822
2458039.378 103.2 0.0817
2458039.462 103.5 0.0809
2458039.545 103.9 0.0799
2458039.628 104.3 0.0808
2458039.712 104.6 0.0801
2458039.795 105.0 0.0789
2458039.878 105.4 0.0778
2458039.962 105.8 0.0770
2458040.045 106.2 0.0755
2458040.128 106.6 0.0742
2458040.212 107.0 0.0732
2458040.628 109.2 0.0695
2458040.712 109.7 0.0684
2458040.795 110.2 0.0677
2458040.878 110.7 0.0669
2458040.962 111.2 0.0661
2458041.045 111.7 0.0652
2458041.128 112.3 0.0644
2458041.212 112.9 0.0639
2458041.295 113.5 0.0634
2458041.691 117.0 0.0612
2458041.774 117.9 0.0600
2458041.857 118.8 0.0586
2458041.941 119.9 0.0567
2458042.024 121.1 0.0570
2458042.107 122.5 0.0553
2458042.191 124.1 0.0560
2458042.274 126.1 0.0559
2458042.357 128.5 0.0514
2458042.441 131.8 0.0487
2458042.982  73.7 0.1283
2458043.066  77.3 0.1222
2458043.149  79.9 0.1162
2458043.233  82.0 0.1097
2458043.316  83.7 0.1095
2458043.399  85.2 0.1047
2458043.482  86.4 0.1018
2458043.649  88.6 0.1042
2458043.732  89.5 0.1018
2458043.816  90.4 0.0979
2458043.899  91.1 0.0957
2458043.982  91.9 0.0927
2458044.066  92.6 0.0896
2458044.149  93.2 0.0875
2458044.232  93.9 0.0859
2458044.316  94.5 0.0846
2458044.399  95.0 0.0831
2458044.795  97.5 0.0827
2458044.878  98.0 0.0816
2458044.962  98.4 0.0805
2458045.045  98.9 0.0794
2458045.128  99.3 0.0781
2458045.212  99.8 0.0768
2458045.295 100.2 0.0759
2458045.378 100.6 0.0755
2458045.795 102.6 0.0812
2458045.878 102.9 0.0809
2458045.962 103.3 0.0808
2458046.045 103.7 0.0806
2458046.128 104.0 0.0801
2458046.212 104.4 0.0794
2458046.712 106.5 0.0777
2458046.795 106.8 0.0773
2458046.878 107.2 0.0773
2458046.962 107.5 0.0773
2458047.045 107.9 0.0773
2458047.128 108.2 0.0769
2458047.212 108.5 0.0765
2458047.295 108.9 0.0761
2458047.378 109.2 0.0750
2458047.795 110.9 0.0712
2458047.878 111.2 0.0705
2458047.962 111.5 0.0700
2458048.045 111.8 0.0696
2458048.128 112.2 0.0688
2458048.212 112.5 0.0686
2458048.378 113.2 0.0679
2458048.795 114.8 0.0676
2458048.878 115.2 0.0667
2458048.962 115.5 0.0646
2458049.045 115.8 0.0650
2458049.128 116.2 0.0654
2458049.212 116.5 0.0655
2458049.295 116.9 0.0659
2458049.378 117.2 0.0659
2458049.795 119.0 0.0662
2458049.962 119.7 0.0655
2458050.045 120.1 0.0646
2458050.128 120.5 0.0646
2458050.212 120.8 0.0639
2458050.295 121.2 0.0625
2458050.378 121.6 0.0612
2458050.462 122.0 0.0604
2458050.545 122.4 0.0588
2458050.628 122.8 0.0584
2458050.712 123.2 0.0572
2458050.795 123.7 0.0612
2458050.878 124.1 0.0600
2458050.962 124.5 0.0594
2458051.045 125.0 0.0587
2458051.128 125.4 0.0575
2458051.212 125.9 0.0563
2458051.295 126.3 0.0548
2458051.378 126.8 0.0536
2458051.462 127.3 0.0528
2458051.545 127.8 0.0527
2458051.628 128.4 0.0528
2458051.712 128.9 0.0526
2458051.795 129.5 0.0555
2458051.878 130.1 0.0544
2458051.962 130.7 0.0536
2458052.045 131.3 0.0529
2458052.128 132.0 0.0513
2458052.212 132.7 0.0499
2458052.295 133.4 0.0489
2458052.378 134.2 0.0481
2458052.462 135.1 0.0510
2458052.545 136.0 0.0509
2458052.628 137.0 0.0489
2458052.712 138.0 0.0453
2458052.795 139.2 0.0429
2458052.878 140.5 0.0416
2458052.962 142.0 0.0396
2458053.045 143.8 0.0431
2458053.128 145.8 0.0394
2458053.212 148.4 0.0316
2458053.857  86.6 0.0980
2458053.941  90.6 0.0950
2458054.024  93.6 0.0890
2458054.107  95.9 0.0863
2458054.191  97.9 0.0834
2458054.274  99.5 0.0828
2458054.357 100.9 0.0802
2458054.607 104.4 0.0814
2458054.691 105.4 0.0785
2458054.774 106.2 0.0772
2458054.857 107.1 0.0760
2458054.941 107.9 0.0752
2458055.024 108.6 0.0736
2458055.107 109.3 0.0721
2458055.191 110.0 0.0715
2458055.274 110.6 0.0704
2458055.357 111.2 0.0692
2458055.795 114.1 0.0669
2458055.878 114.6 0.0663
2458055.962 115.1 0.0666
2458056.045 115.6 0.0658
2458056.128 116.1 0.0647
2458056.212 116.5 0.0634
2458056.295 117.0 0.0622
2458056.378 117.4 0.0611
2458056.795 119.6 0.0611
2458056.878 120.0 0.0605
2458056.962 120.4 0.0601
2458057.045 120.8 0.0597
2458057.128 121.2 0.0591
2458057.212 121.6 0.0585
2458057.295 121.9 0.0581
2458057.712 123.9 0.0596
2458057.795 124.2 0.0588
2458057.878 124.6 0.0581
2458057.962 125.0 0.0574
2458058.045 125.3 0.0570
2458058.128 125.7 0.0567
2458058.212 126.1 0.0563
2458058.295 126.4 0.0562
2458058.378 126.8 0.0558
2458058.462 127.2 0.0556
2458058.545 127.5 0.0552
2458058.628 127.9 0.0551
2458058.712 128.3 0.0546
2458058.795 128.6 0.0562
2458058.878 129.0 0.0550
2458058.962 129.3 0.0544
2458059.045 129.7 0.0540
2458059.128 130.1 0.0536
2458059.212 130.4 0.0532
2458059.295 130.8 0.0526
2458059.378 131.2 0.0520
2458059.462 131.5 0.0515
2458059.545 131.9 0.0523
2458059.628 132.3 0.0515
2458059.712 132.6 0.0507
2458059.795 133.0 0.0515
2458059.878 133.4 0.0512
2458059.962 133.7 0.0510
2458060.045 134.1 0.0506
2458060.128 134.5 0.0500
2458060.212 134.9 0.0493
2458060.295 135.3 0.0487
2458060.378 135.6 0.0485
2458060.795 137.6 0.0496
2458060.878 138.0 0.0481
2458060.962 138.4 0.0461
2458061.045 138.9 0.0451
2458061.128 139.3 0.0446
2458061.212 139.7 0.0440
2458061.295 140.1 0.0438
2458061.712 142.4 0.0455
2458061.795 142.8 0.0463
2458061.878 143.3 0.0446
2458061.962 143.8 0.0432
2458062.045 144.3 0.0421
2458062.128 144.8 0.0406
2458062.212 145.3 0.0392
2458062.295 145.9 0.0385
2458062.378 146.4 0.0386
2458062.878 150.1 0.0415
2458062.962 150.8 0.0376
2458063.045 151.5 0.0321
2458063.128 152.3 0.0285
2458063.212 153.1 0.0300
2458064.795  95.9 0.0874
2458064.878 101.2 0.0803
2458064.962 105.1 0.0756
2458065.045 108.1 0.0719
2458065.128 110.5 0.0709
2458065.212 112.6 0.0677
2458065.295 114.3 0.0668
2458065.378 115.9 0.0645
2458065.462 117.3 0.0638
2458065.628 119.7 0.0652
2458065.712 120.7 0.0625
2458065.795 121.7 0.0613
2458065.878 122.7 0.0601
2458065.962 123.5 0.0590
2458066.128 125.1 0.0564
2458066.212 125.9 0.0564
2458066.295 126.6 0.0549
2458066.378 127.3 0.0531
2458066.462 128.0 0.0557
2458066.545 128.6 0.0542
2458066.712 129.8 0.0519
2458066.795 130.4 0.0552
2458066.878 131.0 0.0540
2458066.962 131.5 0.0522
2458067.045 132.1 0.0501
2458067.128 132.6 0.0490
2458067.295 133.6 0.0467
2458067.378 134.1 0.0463
2458067.795 136.5 0.0500
2458067.878 136.9 0.0479
2458067.962 137.4 0.0455
2458068.045 137.8 0.0447
2458068.128 138.3 0.0439
2458068.212 138.7 0.0437
2458068.295 139.2 0.0434
2458068.712 141.3 0.0491
2458068.795 141.7 0.0490
2458068.878 142.1 0.0461
2458068.962 142.5 0.0433
2458069.045 142.9 0.0426
2458069.128 143.3 0.0410
2458069.212 143.7 0.0406
2458069.295 144.1 0.0405
2458069.378 144.5 0.0403
2458069.795 146.5 0.0430
2458069.962 147.3 0.0390
2458070.128 148.1 0.0361
2458070.295 148.9 0.0356
2458075.337 150.9 0.0323
2458075.878 109.1 0.0712
2458075.962 115.0 0.0641
2458076.045 119.3 0.0612
2458076.128 122.6 0.0601
2458076.212 125.4 0.0566
2458076.378 129.6 0.0552
2458076.587 133.7 0.0502
2458076.753 136.3 0.0475
2458076.920 138.5 0.0466
2458077.087 140.4 0.0445
2458077.253 142.2 0.0438
2458077.795 146.9 0.0392
2458077.962 148.2 0.0378
2458078.128 149.4 0.0363
2458078.462 151.7 0.0340
2458078.628 152.7 0.0326
2458087.003 123.5 0.0563
2458087.170 135.2 0.0462
2458087.337 142.0 0.0410
2458087.587 148.6 0.0359
2458095.712 153.1 0.0357
2458096.795 141.3 0.0446
2458096.962 138.5 0.0496
2458097.128 135.0 0.0509
2458097.295 130.4 0.0535
2458097.462 123.9 0.0583
2458097.545 119.2 0.0623
2458097.628 112.6 0.0693
2458098.212 148.9 0.0361
2458104.795 148.1 0.0414
2458104.962 147.3 0.0397
2458105.128 146.4 0.0398
2458105.295 145.5 0.0480
2458105.795 142.6 0.0458
2458105.962 141.7 0.0445
2458106.128 140.6 0.0452
2458106.295 139.6 0.0505
2458106.795 136.1 0.0502
2458106.962 134.8 0.0507
2458107.128 133.5 0.0522
2458107.295 132.0 0.0550
2458107.795 126.6 0.0583
2458107.878 125.5 0.0595
2458107.962 124.3 0.0603
2458108.045 123.0 0.0611
2458108.128 121.5 0.0629
2458108.212 119.9 0.0644
2458108.295 118.1 0.0664
2458108.378 116.0 0.0684
2458108.462 113.5 0.0715
2458108.545 110.4 0.0745
2458108.628 106.5 0.0785
2458111.795 150.6 0.0394
2458111.962 149.6 0.0361
2458112.128 148.6 0.0362
2458112.295 147.7 0.0465
2458112.795 145.1 0.0422
2458112.962 144.2 0.0408
2458113.128 143.4 0.0408
2458113.295 142.6 0.0450
2458113.795 140.2 0.0461
2458113.962 139.4 0.0455
2458114.128 138.6 0.0454
2458114.295 137.9 0.0477
2458114.795 135.6 0.0490
2458114.962 134.8 0.0496
2458115.128 134.1 0.0499
2458115.295 133.3 0.0509
2458137.837  96.9 0.0868
2458137.920  96.6 0.0868
2458138.003  96.2 0.0868
2458138.087  95.9 0.0869
2458138.170  95.5 0.0874
2458138.253  95.2 0.0878
2458138.337  94.8 0.0877
2458138.420  94.5 0.0882
2458138.837  92.7 0.0897
2458138.920  92.3 0.0900
2458139.003  91.9 0.0905
2458139.087  91.5 0.0902
2458139.170  91.1 0.0908
2458139.253  90.7 0.0918
2458139.337  90.3 0.0936
2458139.420  89.8 0.0957
2458139.837  87.5 0.1038
2458139.920  87.0 0.1051
2458140.003  86.5 0.1063
2458140.087  86.0 0.1075
2458140.170  85.4 0.1088
2458140.253  84.8 0.1100
2458140.337  84.2 0.1115
2458140.837  79.5 0.1187
2458140.920  78.4 0.1202
2458141.003  77.3 0.1227
2458141.087  76.0 0.1246
2458141.170  74.4 0.1271
2458141.253  72.6 0.1320
2458141.337  70.3 0.1367
2458141.503  63.0 0.1549
2458141.920 126.6 0.0531
2458142.087 118.8 0.0622
2458142.170 116.5 0.0644
2458142.253 114.6 0.0665
2458142.337 113.0 0.0681
2458142.420 111.7 0.0696
2458142.503 110.5 0.0722
2458142.587 109.4 0.0732
2458142.670 108.5 0.0744
2458142.753 107.6 0.0757
2458142.837 106.8 0.0770
2458142.920 106.0 0.0781
2458143.003 105.3 0.0790
2458143.087 104.7 0.0797
2458143.170 104.1 0.0804
2458143.253 103.5 0.0810
2458143.337 102.9 0.0813
2458143.420 102.3 0.0817
2458143.837  99.9 0.0842
2458143.920  99.4 0.0849
2458144.003  99.0 0.0857
2458144.087  98.6 0.0866
2458144.170  98.2 0.0875
2458144.253  97.7 0.0881
2458144.337  97.3 0.0886
2458144.420  97.0 0.0892
2458144.837  95.1 0.0918
2458144.920  94.7 0.0926
2458145.003  94.4 0.0925
2458145.087  94.0 0.0931
2458145.170  93.7 0.0936
2458145.253  93.3 0.0935
2458145.337  93.0 0.0932
2458145.420  92.7 0.0926
2458145.837  91.0 0.0910
2458145.920  90.7 0.0917
2458146.003  90.4 0.0921
2458149.833  75.3 0.1127
2458149.916  74.9 0.1128
2458150.000  74.5 0.1130
2458150.083  74.1 0.1137
2458150.166  73.7 0.1137
2458150.250  73.2 0.1142
2458150.333  72.8 0.1154
2458150.416  72.3 0.1165
2458150.833  69.9 0.1244
2458150.916  69.3 0.1259
2458151.000  68.7 0.1276
2458151.083  68.1 0.1294
2458151.166  67.5 0.1307
2458151.250  66.8 0.1334
2458151.333  66.1 0.1353
2458151.416  65.4 0.1363
2458151.500  64.5 0.1384
2458151.583  63.7 0.1411
2458151.666  62.7 0.1439
2458151.750  61.6 0.1470
2458151.833  60.4 0.1502
2458152.000  57.5 0.1617
2458152.083  55.5 0.1680
2458152.166  53.1 0.1776
2458152.250  49.9 0.1877
2458152.795 107.6 0.0759
2458152.878 104.0 0.0808
2458152.962 101.4 0.0845
2458153.045  99.3 0.0882
2458153.128  97.6 0.0902
2458153.212  96.2 0.0922
2458153.295  94.9 0.0940
2458153.378  93.8 0.0955
2458153.462  92.8 0.0964
2458153.712  90.2 0.0989
2458153.795  89.5 0.0993
2458153.878  88.8 0.0990
2458153.962  88.2 0.0991
2458154.045  87.5 0.0994
2458154.128  87.0 0.0995
2458154.212  86.4 0.0997
2458154.295  85.8 0.0998
2458154.378  85.3 0.0997
2458154.837  82.7 0.1037
2458154.920  82.3 0.1041
2458155.003  81.9 0.1046
2458155.087  81.4 0.1052
2458155.170  81.0 0.1055
2458155.253  80.6 0.1058
2458155.337  80.2 0.1060
2458155.420  79.8 0.1063
2458155.837  78.0 0.1106
2458155.920  77.6 0.1118
2458156.003  77.3 0.1132
2458156.087  76.9 0.1149
2458156.170  76.6 0.1166
2458156.253  76.2 0.1185
2458156.337  75.9 0.1203
2458156.420  75.5 0.1229
2458156.503  75.2 0.1252
2458156.920  73.5 0.1337
2458157.003  73.2 0.1343
2458157.087  72.9 0.1341
2458157.170  72.5 0.1338
2458157.253  72.2 0.1334
2458157.337  71.9 0.1335
2458157.837  69.9 0.1334
2458157.920  69.6 0.1339
2458158.003  69.3 0.1341
2458158.087  69.0 0.1345
2458158.170  68.6 0.1351
2458158.253  68.3 0.1351
2458158.337  68.0 0.1358
2458158.420  67.7 0.1367
2458158.503  67.3 0.1383
2458158.920  65.7 0.1421
2458159.003  65.3 0.1430
2458159.087  65.0 0.1434
2458159.170  64.7 0.1443
2458159.253  64.3 0.1445
2458159.337  64.0 0.1444
2458159.420  63.6 0.1444
2458159.837  61.8 0.1447
2458159.920  61.5 0.1453
2458160.003  61.1 0.1462
2458160.087  60.7 0.1474
2458160.170  60.4 0.1481
2458160.253  60.0 0.1497
2458160.337  59.6 0.1515
2458160.420  59.2 0.1536
2458160.837  57.1 0.1601
2458160.920  56.6 0.1626
2458161.003  56.2 0.1649
2458161.087  55.7 0.1672
2458161.170  55.3 0.1694
2458161.253  54.8 0.1703
2458161.337  54.3 0.1735
2458161.420  53.7 0.1746
2458161.503  53.2 0.1753
2458161.920  50.2 0.1792
2458162.003  49.5 0.1801
2458162.087  48.8 0.1815
2458162.170  48.0 0.1824
2458162.253  47.2 0.1839
2458162.337  46.3 0.1883
2458162.420  45.4 0.1918
2458162.503  44.3 0.1966
2458162.587  43.2 0.2014
2458162.670  41.9 0.2082
2458162.753  40.4 0.2126
2458162.837  38.7 0.2188
2458162.920  36.7 0.2284
2458163.003  34.2 0.2397
2458163.087  31.0 0.2569
2458163.628  96.7 0.0880
2458163.795  88.8 0.0996
2458163.962  84.3 0.1078
2458164.045  82.6 0.1106
2458164.128  81.1 0.1134
2458164.212  79.8 0.1154
2458164.295  78.6 0.1173
2458164.378  77.6 0.1189
2458164.837  73.0 0.1270
2458164.920  72.3 0.1285
2458165.003  71.7 0.1300
2458165.087  71.0 0.1316
2458165.170  70.4 0.1329
2458165.253  69.9 0.1339
2458165.337  69.3 0.1351
2458165.795  66.5 0.1422
2458165.878  66.1 0.1430
2458165.962  65.6 0.1434
2458166.045  65.2 0.1435
2458166.128  64.7 0.1433
2458166.212  64.3 0.1429
2458166.295  63.9 0.1430
2458166.378  63.4 0.1426
2458166.795  61.4 0.1472
2458166.878  61.0 0.1501
2458166.962  60.7 0.1514
2458167.045  60.3 0.1534
2458167.128  59.9 0.1553
2458167.212  59.5 0.1569
2458167.295  59.1 0.1582
2458167.378  58.8 0.1586
2458167.837  56.8 0.1648
2458167.920  56.4 0.1659
2458168.003  56.1 0.1665
2458168.087  55.7 0.1678
2458168.170  55.3 0.1690
2458168.253  55.0 0.1704
2458168.337  54.6 0.1717
2458168.420  54.3 0.1729
2458168.503  53.9 0.1749
2458168.920  52.2 0.1785
2458169.003  51.8 0.1781
2458169.087  51.4 0.1796
2458169.170  51.1 0.1803
2458169.253  50.7 0.1811
2458169.337  50.4 0.1819
2458169.420  50.0 0.1829
2458169.503  49.6 0.1841
2458169.920  47.8 0.1833
2458170.003  47.4 0.1840
2458170.087  47.1 0.1846
2458170.170  46.7 0.1852
2458170.253  46.3 0.1863
2458170.337  45.9 0.1875
2458170.420  45.5 0.1888
2458170.837  43.6 0.1975
2458170.920  43.1 0.2002
2458171.003  42.7 0.2024
2458171.087  42.3 0.2057
2458171.170  41.9 0.2100
2458171.253  41.5 0.2135
2458171.337  41.0 0.2161
2458172.837  31.1 0.2600
2458172.920  30.3 0.2583
2458173.003  29.5 0.2567
2458173.087  28.7 0.2546
2458173.170  27.8 0.2710
2458173.253  26.8 0.2703
2458173.337  25.8 0.2683
2458173.420  24.7 0.2912
2458173.503  23.5 0.2912
2458173.587  22.1 0.2902
2458173.670  20.6 0.2941
2458173.753  18.9 0.3192
2458173.837  17.1 0.3187
2458174.795  74.7 0.1208
2458174.878  72.1 0.1336
2458174.962  69.9 0.1343
2458175.045  68.1 0.1417
2458175.128  66.5 0.1486
2458175.212  65.1 0.1506
2458175.295  63.8 0.1577
2458175.378  62.7 0.1596
2458175.837  57.6 0.1835
2458175.920  56.8 0.1828
2458176.003  56.1 0.1824
2458176.087  55.4 0.1826
2458176.170  54.7 0.1833
2458176.253  54.1 0.1839
2458176.337  53.5 0.1835
2458176.420  52.9 0.1823
2458176.837  50.1 0.1905
2458176.920  49.6 0.1885
2458177.003  49.1 0.1867
2458177.087  48.6 0.1854
2458177.170  48.1 0.1845
2458177.253  47.6 0.1840
2458177.337  47.2 0.1832
2458177.420  46.7 0.1824
2458177.503  46.2 0.1813
2458177.587  45.8 0.1798
2458178.003  43.6 0.1925
2458178.087  43.2 0.1917
2458178.170  42.8 0.1910
2458178.253  42.4 0.1904
2458178.337  42.0 0.1901
2458178.420  41.5 0.1900
2458178.503  41.1 0.1905
2458178.962  38.9 0.2006
2458179.045  38.5 0.2020
2458179.128  38.1 0.2061
2458179.212  37.7 0.2098
2458179.295  37.4 0.2141
2458179.378  37.0 0.2187
2458179.837  34.8 0.2489
2458179.920  34.4 0.2491
2458180.003  34.0 0.2530
2458180.087  33.6 0.2521
2458180.170  33.2 0.2522
2458180.253  32.9 0.2525
2458180.337  32.5 0.2529
2458180.420  32.1 0.2532
2458180.503  31.7 0.2534
2458180.920  29.7 0.2743
2458181.003  29.3 0.2765
2458181.087  28.8 0.2774
2458181.170  28.4 0.2784
2458181.253  28.0 0.2794
2458181.337  27.6 0.2801
2458181.420  27.2 0.2795
2458181.503  26.8 0.2794
2458181.920  24.6 0.2916
2458182.003  24.1 0.2900
2458182.087  23.7 0.2872
2458182.170  23.2 0.2931
2458182.253  22.7 0.2948
2458182.337  22.3 0.2943
2458182.420  21.8 0.2936
2458182.503  21.3 0.2929
2458182.920  18.8 0.3102
2458183.003  18.2 0.3103
2458183.087  17.7 0.3112
2458183.170  17.1 0.3130
2458183.253  16.5 0.3156
2458183.337  16.0 0.3178
2458183.420  15.4 0.3184
2458183.503  14.8 0.3200
2458183.920  11.5 0.3673
2458184.003  10.9 0.3678
2458184.087  10.2 0.3684
2458184.170   9.6 0.3678
2458184.253   9.0 0.3656
2458184.337   8.5 0.3674
2458184.420   8.2 0.3694
2458184.503   8.0 0.3985
2458184.587   8.2 0.3880
2458184.670   8.8 0.3747
2458184.753   9.9 0.3807
2458184.920  14.1 0.3564
2458185.003  17.6 0.3504
2458185.753  65.6 0.1465
2458185.837  61.7 0.1578
2458186.003  56.0 0.1718
2458186.087  53.9 0.1691
2458186.170  52.0 0.1848
2458186.253  50.4 0.1827
2458186.337  48.9 0.1801
2458186.795  42.6 0.2056
2458186.878  41.7 0.2032
2458186.962  40.9 0.2017
2458187.045  40.1 0.2007
2458187.128  39.3 0.1997
2458187.212  38.5 0.1986
2458187.295  37.8 0.1975
2458187.378  37.1 0.2147
2458187.795  33.9 0.2398
2458187.878  33.3 0.2411
2458187.962  32.8 0.2418
2458188.045  32.2 0.2429
2458188.128  31.6 0.2444
2458188.212  31.1 0.2453
2458188.295  30.6 0.2490
2458188.378  30.1 0.2517
2458188.462  29.5 0.2538
2458188.878  27.1 0.2752
2458188.962  26.6 0.2769
2458189.045  26.2 0.2802
2458189.128  25.7 0.2818
2458189.212  25.2 0.2831
2458189.295  24.8 0.2846
2458189.378  24.3 0.2847
2458189.837  21.9 0.3048
2458189.920  21.5 0.3058
2458190.003  21.1 0.3052
2458190.087  20.7 0.3065
2458190.170  20.2 0.3045
2458190.253  19.8 0.3042
2458190.337  19.4 0.3040
2458190.420  19.0 0.3034
2458190.837  16.9 0.3303
2458190.920  16.5 0.3320
2458191.003  16.1 0.3330
2458191.087  15.7 0.3334
2458191.170  15.3 0.3349
2458191.253  14.9 0.3359
2458191.337  14.5 0.3361
2458191.420  14.1 0.3355
2458191.837  12.1 0.3617
2458191.920  11.7 0.3624
2458192.003  11.3 0.3631
2458192.087  10.9 0.3649
2458192.170  10.5 0.3663
2458192.253  10.1 0.3679
2458192.337   9.7 0.3693
2458192.753   7.8 0.4047
2458192.837   7.5 0.4048
2458192.920   7.1 0.4044
2458193.003   6.8 0.4044
2458193.087   6.5 0.4035
2458193.170   6.2 0.4015
2458193.253   6.0 0.3990
2458193.337   5.7 0.3958
2458193.420   5.6 0.3909
2458195.503  19.1 0.3138
2458195.587  20.6 0.2983
2458195.670  22.3 0.3000
2458195.753  24.1 0.2796
2458195.837  26.2 0.2811
2458195.920  28.7 0.2561
2458196.003  31.7 0.2487
2458196.087  35.5 0.2342
2458196.170  40.4 0.2146
2458196.920  47.8 0.2016
2458197.087  40.9 0.2158
2458197.170  38.3 0.2347
2458197.253  36.1 0.2336
2458197.337  34.2 0.2490
2458197.420  32.5 0.2501
2458197.503  30.9 0.2625
2458197.587  29.6 0.2643
2458197.670  28.3 0.2895
2458197.753  27.1 0.2903
2458197.837  26.0 0.2993
2458197.920  25.0 0.3012
2458198.003  24.0 0.3129
2458198.087  23.1 0.3114
2458198.170  22.2 0.3132
2458198.253  21.3 0.3127
2458198.337  20.5 0.3208
2458198.420  19.8 0.3177
2458198.837  16.3 0.3360
2458198.920  15.7 0.3328
2458199.003  15.1 0.3287
2458199.087  14.5 0.3279
2458199.170  13.9 0.3266
2458199.253  13.3 0.3248
2458199.337  12.7 0.3242
2458199.420  12.2 0.3233
2458199.503  11.7 0.3236
2458199.962   8.9 0.3785
2458200.045   8.5 0.3800
2458200.128   8.0 0.3837
2458200.212   7.6 0.3874
2458200.295   7.1 0.3891
2458200.378   6.7 0.3886
2458200.837   4.6 0.4048
2458200.920   4.3 0.4005
2458201.003   4.0 0.3970
2458201.087   3.8 0.3945
2458201.170   3.6 0.3926
2458201.253   3.4 0.3903
2458201.337   3.3 0.3876
2458201.420   3.3 0.3854
2458201.837   3.9 0.4026
2458201.920   4.2 0.4023
2458202.003   4.4 0.4027
2458202.087   4.8 0.4037
2458202.170   5.1 0.4049
2458202.253   5.4 0.4057
2458202.337   5.8 0.4056
2458202.420   6.2 0.4047
2458202.837   8.1 0.4000
2458202.920   8.5 0.3944
2458203.003   9.0 0.3884
2458203.087   9.4 0.3831
2458203.170   9.8 0.3761
2458203.253  10.2 0.3707
2458203.337  10.7 0.3638
2458203.420  11.1 0.3562
2458203.837  13.4 0.3333
2458203.920  13.9 0.3278
2458204.003  14.3 0.3239
2458204.087  14.8 0.3206
2458204.170  15.3 0.3188
2458204.253  15.8 0.3166
2458204.337  16.3 0.3127
2458204.837  19.5 0.3283
2458204.920  20.0 0.3255
2458205.003  20.6 0.3224
2458205.087  21.2 0.3195
2458205.170  21.8 0.3160
2458205.253  22.4 0.3104
2458205.337  23.1 0.3045
2458205.420  23.7 0.2979
2458205.503  24.4 0.2951
2458206.045  29.4 0.2902
2458206.128  30.2 0.2782
2458206.212  31.2 0.2680
2458206.295  32.2 0.2570
2458206.378  33.2 0.2464
2458206.462  34.4 0.2394
2458206.545  35.6 0.2409
2458206.628  36.9 0.2421
2458206.712  38.4 0.2294
2458206.795  40.0 0.2170
2458206.878  41.7 0.2146
2458206.962  43.8 0.2146
2458207.045  46.1 0.1984
2458207.128  48.9 0.1942
2458207.212  52.2 0.1845
2458207.295  56.6 0.1696
2458208.087  27.1 0.2685
2458208.170  23.4 0.2904
2458208.253  20.4 0.3077
2458208.337  18.0 0.3185
2458208.837   8.2 0.3909
2458208.920   7.1 0.3913
2458209.003   6.0 0.3860
2458209.087   5.0 0.4011
2458209.170   4.1 0.3885
2458209.253   3.3 0.3795
2458209.337   2.5 0.3743
2458209.420   1.9 0.3741
2458209.503   1.5 0.3731
2458209.920   3.4 0.3949
2458210.003   4.0 0.3937
2458210.087   4.6 0.3950
2458210.170   5.2 0.3960
2458210.253   5.7 0.3950
2458210.337   6.3 0.3915
2458210.753   9.0 0.3935
2458210.837   9.6 0.3866
2458210.920  10.1 0.3808
2458211.003  10.6 0.3756
2458211.087  11.1 0.3709
2458211.170  11.6 0.3667
2458211.253  12.0 0.3619
2458211.337  12.5 0.3576
2458211.753  14.9 0.3537
2458211.837  15.3 0.3492
2458211.920  15.8 0.3456
2458212.003  16.2 0.3416
2458212.087  16.6 0.3370
2458212.170  17.1 0.3343
2458212.253  17.5 0.3308
2458212.337  18.0 0.3263
2458212.503  18.8 0.3197
2458212.948  21.1 0.3246
2458213.031  21.5 0.3228
2458213.114  22.0 0.3209
2458213.198  22.4 0.3189
2458213.281  22.8 0.3168
2458213.364  23.2 0.3148
2458213.448  23.6 0.3111
2458213.531  24.1 0.3086
2458213.948  26.2 0.2850
2458214.031  26.6 0.2814
2458214.114  27.0 0.2753
2458214.198  27.5 0.2705
2458214.281  27.9 0.2668
2458214.364  28.3 0.2627
2458214.448  28.8 0.2590
2458214.531  29.2 0.2549
2458214.951  31.4 0.2397
2458215.035  31.9 0.2373
2458215.118  32.4 0.2350
2458215.201  32.8 0.2329
2458215.285  33.3 0.2301
2458215.368  33.8 0.2288
2458215.451  34.2 0.2269
2458215.837  36.5 0.2224
2458215.920  37.1 0.2210
2458216.003  37.6 0.2218
2458216.087  38.1 0.2218
2458216.170  38.7 0.2222
2458216.253  39.2 0.2228
2458216.337  39.8 0.2221
2458216.420  40.4 0.2222
2458216.878  43.9 0.2119
2458216.962  44.6 0.2092
2458217.045  45.4 0.2065
2458217.128  46.1 0.2037
2458217.212  47.0 0.2021
2458217.295  47.8 0.1991
2458217.378  48.7 0.1909
2458217.462  49.6 0.1906
2458217.545  50.7 0.1875
2458217.628  51.7 0.1836
2458217.712  52.9 0.1785
2458217.795  54.2 0.1753
2458217.878  55.6 0.1707
2458217.962  57.1 0.1659
2458218.045  58.8 0.1604
2458218.128  60.8 0.1537
2458218.212  63.2 0.1477
2458218.295  66.0 0.1402
2458218.378  69.4 0.1319
2458218.462  74.1 0.1214
2458218.545  80.9 0.1097
2458219.087  10.3 0.3562
2458219.170   5.7 0.3724
2458219.253   2.8 0.3598
2458219.337   2.5 0.3614
2458219.420   4.1 0.3666
2458219.503   5.9 0.3801
2458219.587   7.5 0.3822
2458219.670   9.1 0.3776
2458219.837  11.7 0.3621
2458219.920  12.8 0.3586
2458220.003  13.9 0.3572
2458220.087  14.9 0.3500
2458220.170  15.8 0.3488
2458220.253  16.7 0.3452
2458220.337  17.6 0.3455
2458220.420  18.4 0.3436
2458220.503  19.1 0.3413
2458220.587  19.9 0.3412
2458221.003  23.2 0.3271
2458221.087  23.8 0.3257
2458221.170  24.3 0.3251
2458221.253  24.9 0.3228
2458221.337  25.5 0.3191
2458221.420  26.0 0.3159
2458221.503  26.5 0.3122
2458221.962  29.3 0.2746
2458222.045  29.7 0.2687
2458222.128  30.2 0.2637
2458222.212  30.7 0.2581
2458222.295  31.1 0.2531
2458222.378  31.6 0.2485
2458222.837  33.9 0.2240
2458222.920  34.4 0.2223
2458223.003  34.8 0.2197
2458223.087  35.2 0.2178
2458223.170  35.6 0.2159
2458223.253  36.0 0.2139
2458223.337  36.4 0.2120
2458223.420  36.8 0.2100
2458223.878  39.0 0.1967
2458223.962  39.4 0.1947
2458224.045  39.8 0.1942
2458224.128  40.2 0.1943
2458224.212  40.5 0.1958
2458224.295  40.9 0.1972
2458224.378  41.3 0.1991
2458224.462  41.7 0.2015
2458224.878  43.6 0.2102
2458224.962  44.0 0.2121
2458225.045  44.4 0.2134
2458225.128  44.8 0.2144
2458225.212  45.2 0.2149
2458225.295  45.6 0.2163
2458225.378  46.0 0.2164
2458225.462  46.4 0.2163
2458225.878  48.4 0.2065
2458225.962  48.8 0.2038
2458226.045  49.2 0.2007
2458226.128  49.6 0.1964
2458226.212  50.0 0.1937
2458226.295  50.4 0.1886
2458226.378  50.8 0.1841
2458226.462  51.3 0.1762
2458226.545  51.7 0.1717
2458226.962  54.0 0.1563
2458227.045  54.4 0.1547
2458227.128  54.9 0.1548
2458227.212  55.4 0.1546
2458227.295  55.9 0.1543
2458227.378  56.4 0.1539
2458227.462  56.9 0.1519
2458227.545  57.5 0.1519
2458227.962  60.4 0.1437
2458228.045  61.0 0.1418
2458228.128  61.7 0.1399
2458228.212  62.4 0.1379
2458228.295  63.1 0.1352
2458228.378  63.9 0.1318
2458228.462  64.7 0.1313
2458228.545  65.6 0.1297
2458228.628  66.5 0.1275
2458228.712  67.5 0.1254
2458228.795  68.6 0.1252
2458228.878  69.7 0.1242
2458228.962  71.0 0.1217
2458229.045  72.5 0.1214
2458229.128  74.1 0.1189
2458229.212  76.0 0.1181
2458229.295  78.3 0.1134
2458229.378  81.1 0.1096
2458229.462  84.7 0.1045
2458229.545  89.8 0.0977
2458230.003   9.5 0.4004
2458230.087  14.8 0.3596
2458230.170  18.7 0.3326
2458230.253  21.7 0.3088
2458230.337  24.1 0.2874
2458230.420  26.1 0.2722
2458230.503  27.8 0.2588
2458230.587  29.3 0.2480
2458230.670  30.7 0.2394
2458230.753  31.9 0.2327
2458230.837  33.0 0.2286
2458230.920  34.0 0.2261
2458231.003  34.9 0.2180
2458231.087  35.8 0.2148
2458231.170  36.6 0.2124
2458231.253  37.4 0.2104
2458231.337  38.1 0.2090
2458231.753  41.3 0.1997
2458231.837  41.9 0.1995
2458231.920  42.5 0.1986
2458232.003  43.0 0.1982
2458232.087  43.5 0.1985
2458232.170  44.1 0.1987
2458232.253  44.6 0.1979
2458232.337  45.0 0.1993
2458232.753  47.3 0.1921
2458232.837  47.8 0.1912
2458232.920  48.2 0.1897
2458233.003  48.6 0.1876
2458233.087  49.1 0.1848
2458233.170  49.5 0.1818
2458233.253  49.9 0.1785
2458233.337  50.3 0.1749
2458233.420  50.7 0.1712
2458233.503  51.1 0.1679
2458233.587  51.4 0.1650
2458234.253  54.4 0.1610
2458234.337  54.8 0.1597
2458234.420  55.1 0.1586
2458234.503  55.5 0.1577
2458234.962  57.4 0.1448
2458235.045  57.8 0.1426
2458235.128  58.1 0.1404
2458235.212  58.5 0.1397
2458235.295  58.8 0.1407
2458235.378  59.2 0.1413
2458235.462  59.5 0.1418
2458235.545  59.9 0.1423
2458236.003  61.8 0.1465
2458236.087  62.1 0.1473
2458236.170  62.5 0.1475
2458236.253  62.8 0.1479
2458236.337  63.2 0.1482
2458236.420  63.5 0.1478
2458236.837  65.3 0.1481
2458236.920  65.7 0.1476
2458237.003  66.1 0.1466
2458237.087  66.4 0.1455
2458237.170  66.8 0.1443
2458237.253  67.2 0.1427
2458237.337  67.6 0.1404
2458237.420  68.0 0.1371
2458237.878  70.2 0.1248
2458237.962  70.6 0.1225
2458238.045  71.0 0.1203
2458238.128  71.4 0.1186
2458238.212  71.9 0.1173
2458238.295  72.3 0.1168
2458238.378  72.8 0.1154
2458238.462  73.3 0.1141
2458238.545  73.7 0.1133
2458239.003  76.7 0.1066
2458239.087  77.3 0.1050
2458239.170  77.9 0.1033
2458239.253  78.6 0.1018
2458239.337  79.3 0.0997
2458239.420  80.0 0.0993
2458239.503  80.8 0.0991
2458239.587  81.6 0.0992
2458239.670  82.5 0.0994
2458239.753  83.4 0.1011
2458239.837  84.5 0.1007
2458239.920  85.7 0.1018
2458240.003  87.0 0.1003
2458240.087  88.5 0.1016
2458240.170  90.3 0.0971
2458240.253  92.4 0.0973
2458240.337  95.1 0.0916
2458240.420  98.8 0.0855
2458240.503 104.4 0.0789
2458241.003  38.3 0.2307
2458241.087  41.5 0.2190
2458241.170  43.9 0.2112
2458241.253  45.9 0.2033
2458241.337  47.6 0.1993
2458241.420  49.0 0.1939
2458241.503  50.3 0.1917
2458241.587  51.4 0.1877
2458241.670  52.4 0.1831
2458241.753  53.3 0.1785
2458241.837  54.2 0.1730
2458241.920  55.0 0.1681
2458242.003  55.7 0.1650
2458242.087  56.4 0.1609
2458242.170  57.1 0.1557
2458242.253  57.7 0.1504
2458242.337  58.3 0.1453
2458242.420  58.9 0.1403
2458242.503  59.5 0.1358
2458242.587  60.0 0.1324
2458243.003  62.5 0.1243
2458243.087  62.9 0.1236
2458243.170  63.4 0.1236
2458243.253  63.8 0.1239
2458243.337  64.2 0.1245
2458243.420  64.7 0.1252
2458243.837  66.6 0.1341
2458243.920  67.0 0.1351
2458244.003  67.4 0.1363
2458244.087  67.8 0.1372
2458244.170  68.1 0.1374
2458244.253  68.5 0.1378
2458244.337  68.8 0.1376
2458244.420  69.2 0.1378
2458244.878  71.1 0.1385
2458244.962  71.4 0.1379
2458245.045  71.8 0.1376
2458245.128  72.1 0.1371
2458245.212  72.4 0.1367
2458245.295  72.7 0.1358
2458245.378  73.1 0.1345
2458245.462  73.4 0.1327
2458245.545  73.7 0.1305
2458246.003  75.5 0.1215
2458246.087  75.8 0.1193
2458246.170  76.1 0.1173
2458246.253  76.4 0.1156
2458246.337  76.8 0.1141
2458246.420  77.1 0.1125
2458246.503  77.4 0.1114
2458246.587  77.7 0.1094
2458247.003  79.3 0.1030
2458247.087  79.7 0.1025
2458247.170  80.0 0.1024
2458247.253  80.3 0.1024
2458247.337  80.6 0.1026
2458247.420  81.0 0.1029
2458247.503  81.3 0.1027
2458247.587  81.6 0.1029
2458248.003  83.3 0.1063
2458248.087  83.7 0.1073
2458248.170  84.0 0.1080
2458248.253  84.4 0.1093
2458248.337  84.7 0.1090
2458248.420  85.1 0.1091
2458248.837  87.0 0.1062
2458248.920  87.4 0.1049
2458249.003  87.8 0.1037
2458249.087  88.2 0.1024
2458249.170  88.7 0.1011
2458249.253  89.1 0.1000
2458249.337  89.5 0.0988
2458249.420  90.0 0.0979
2458249.837  92.5 0.0957
2458249.920  93.0 0.0948
2458250.003  93.6 0.0935
2458250.087  94.2 0.0919
2458250.170  94.8 0.0899
2458250.253  95.5 0.0878
2458250.337  96.2 0.0860
2458250.420  97.0 0.0858
2458250.503  97.8 0.0831
2458250.587  98.7 0.0814
2458250.670  99.6 0.0797
2458250.753 100.7 0.0798
2458250.837 101.9 0.0773
2458250.920 103.3 0.0765
2458251.003 104.9 0.0746
2458251.087 106.8 0.0728
2458251.170 109.3 0.0715
2458251.253 112.6 0.0673
2458251.795  56.4 0.1640
2458251.878  59.7 0.1580
2458251.962  62.2 0.1520
2458252.045  64.2 0.1494
2458252.128  65.8 0.1461
2458252.212  67.2 0.1437
2458252.295  68.4 0.1410
2458252.378  69.5 0.1401
2458252.462  70.4 0.1391
2458252.545  71.3 0.1328
2458252.628  72.1 0.1306
2458252.712  72.9 0.1282
2458252.795  73.6 0.1259
2458252.878  74.3 0.1238
2458252.962  74.9 0.1219
2458253.045  75.5 0.1204
2458253.128  76.1 0.1199
2458253.212  76.6 0.1199
2458253.295  77.2 0.1199
2458253.378  77.7 0.1197
2458253.837  80.2 0.1125
2458253.920  80.6 0.1109
2458254.003  81.1 0.1093
2458254.087  81.5 0.1077
2458254.170  81.9 0.1060
2458254.253  82.3 0.1043
2458254.337  82.6 0.1024
2458254.420  83.0 0.1004
2458254.503  83.4 0.0990
2458254.587  83.8 0.0977
2458255.045  85.7 0.0970
2458255.128  86.1 0.0972
2458255.212  86.4 0.0973
2458255.295  86.7 0.0975
2458255.378  87.1 0.0975
2458255.462  87.4 0.0975
2458255.545  87.7 0.0972
2458255.628  88.0 0.0973
2458256.003  89.5 0.0980
2458256.087  89.8 0.0975
2458256.170  90.1 0.0971
2458256.253  90.4 0.0964
2458256.337  90.8 0.0963
2458256.420  91.1 0.0962
2458256.503  91.4 0.0950
2458256.587  91.7 0.0943
2458257.003  93.3 0.0949
2458257.087  93.6 0.0943
2458257.170  93.9 0.0936
2458257.253  94.2 0.0933
2458257.337  94.5 0.0913
2458257.420  94.8 0.0903
2458257.837  96.4 0.0871
2458257.920  96.7 0.0867
2458258.003  97.0 0.0855
2458258.087  97.4 0.0844
2458258.170  97.7 0.0828
2458258.253  98.0 0.0808
2458258.337  98.3 0.0789
2458258.420  98.7 0.0766
2458258.795 100.2 0.0719
2458258.878 100.5 0.0712
2458258.962 100.9 0.0716
2458259.045 101.2 0.0721
2458259.128 101.6 0.0732
2458259.212 102.0 0.0744
2458259.295 102.3 0.0752
2458259.378 102.7 0.0762
2458259.462 103.1 0.0774
2458259.545 103.5 0.0784
2458259.628 103.8 0.0795
2458260.003 105.7 0.0800
2458260.087 106.1 0.0791
2458260.170 106.6 0.0781
2458260.253 107.0 0.0772
2458260.337 107.5 0.0758
2458260.420 108.0 0.0745
2458260.503 108.5 0.0737
2458260.587 109.0 0.0739
2458261.003 112.0 0.0706
2458261.087 112.7 0.0699
2458261.170 113.4 0.0691
2458261.253 114.2 0.0694
2458261.337 115.0 0.0687
2458261.420 116.0 0.0688
2458261.503 117.0 0.0686
2458261.587 118.1 0.0676
2458261.670 119.3 0.0672
2458261.753 120.8 0.0643
2458261.837 122.5 0.0619
2458261.920 124.6 0.0604
2458262.003 127.3 0.0557
2458262.087 131.0 0.0521
2458262.628  73.6 0.1082
2458262.712  76.7 0.1029
2458262.795  79.1 0.0976
2458262.878  81.0 0.0948
2458262.962  82.5 0.0924
2458263.045  83.9 0.0912
2458263.128  85.1 0.0897
2458263.212  86.2 0.0907
2458263.295  87.1 0.0900
2458263.378  88.0 0.0913
2458263.462  88.8 0.0913
2458263.545  89.6 0.0925
2458263.628  90.3 0.0927
2458264.045  93.3 0.0933
2458264.128  93.9 0.0932
2458264.212  94.4 0.0929
2458264.295  94.9 0.0923
2458264.378  95.4 0.0915
2458264.462  95.8 0.0909
2458264.837  97.8 0.0885
2458264.920  98.2 0.0878
2458265.003  98.6 0.0871
2458265.087  99.0 0.0865
2458265.170  99.4 0.0859
2458265.253  99.8 0.0851
2458265.337 100.2 0.0844
2458265.420 100.6 0.0839
2458265.795 102.2 0.0827
2458265.878 102.6 0.0820
2458265.962 102.9 0.0806
2458266.045 103.3 0.0794
2458266.128 103.6 0.0792
2458266.212 104.0 0.0780
2458266.295 104.3 0.0771
2458266.378 104.6 0.0761
2458266.462 105.0 0.0750
2458266.545 105.3 0.0742
2458266.628 105.7 0.0736
2458267.045 107.3 0.0717
2458267.128 107.6 0.0706
2458267.212 108.0 0.0700
2458267.295 108.3 0.0694
2458267.378 108.6 0.0675
2458267.462 108.9 0.0664
2458267.545 109.3 0.0650
2458267.628 109.6 0.0646
2458268.045 111.2 0.0678
2458268.128 111.5 0.0684
2458268.212 111.9 0.0691
2458268.295 112.2 0.0698
2458268.378 112.5 0.0700
2458268.462 112.9 0.0699
2458268.545 113.2 0.0694
2458268.628 113.5 0.0684
2458269.045 115.2 0.0656
2458269.128 115.6 0.0658
2458269.212 115.9 0.0665
2458269.295 116.3 0.0667
2458269.378 116.6 0.0667
2458269.462 117.0 0.0657
2458269.545 117.4 0.0645
2458269.628 117.7 0.0636
2458270.045 119.6 0.0631
2458270.128 120.0 0.0631
2458270.212 120.4 0.0620
2458270.295 120.8 0.0612
2458270.378 121.2 0.0610
2458270.462 121.7 0.0603
2458270.545 122.1 0.0597
2458270.628 122.5 0.0597
2458271.045 124.9 0.0593
2458271.128 125.4 0.0587
2458271.212 125.9 0.0585
2458271.295 126.4 0.0570
2458271.378 127.0 0.0558
2458271.462 127.6 0.0558
2458271.837 130.5 0.0526
2458272.003 132.0 0.0518
2458272.087 132.9 0.0512
2458272.170 133.8 0.0507
2458272.253 134.8 0.0499
2458272.337 135.9 0.0492
2458272.420 137.1 0.0481
2458272.503 138.5 0.0464
2458272.587 140.1 0.0453
2458272.670 141.9 0.0437
2458272.753 144.2 0.0412
2458272.837 147.0 0.0379
2458272.920 150.9 0.0352
2458273.462  85.5 0.0965
2458273.545  89.4 0.0904
2458273.628  92.2 0.0861
2458273.712  94.5 0.0834
2458273.795  96.4 0.0804
2458273.878  98.0 0.0783
2458273.962  99.4 0.0755
2458274.045 100.6 0.0751
2458274.128 101.7 0.0732
2458274.212 102.7 0.0734
2458274.295 103.7 0.0723
2458274.378 104.5 0.0731
2458274.462 105.3 0.0727
2458274.545 106.1 0.0728
2458274.962 109.4 0.0729
2458275.045 109.9 0.0728
2458275.128 110.5 0.0724
2458275.212 111.0 0.0719
2458275.295 111.6 0.0714
2458275.378 112.1 0.0708
2458275.462 112.6 0.0696
2458275.545 113.1 0.0685
2458275.628 113.5 0.0686
2458275.712 114.0 0.0693
2458276.128 116.2 0.0675
2458276.212 116.6 0.0669
2458276.295 117.0 0.0670
2458276.378 117.4 0.0671
2458276.462 117.8 0.0669
2458276.545 118.2 0.0666
2458276.628 118.6 0.0660
2458276.712 119.0 0.0651
2458277.128 120.9 0.0625
2458277.212 121.3 0.0624
2458277.295 121.6 0.0618
2458277.378 122.0 0.0621
2458277.462 122.4 0.0615
2458277.545 122.7 0.0610
2458277.628 123.1 0.0605
2458277.712 123.5 0.0599
2458278.128 125.3 0.0555
2458278.212 125.6 0.0553
2458278.295 126.0 0.0553
2458278.378 126.3 0.0554
2458278.462 126.7 0.0553
2458278.878 128.5 0.0545
2458278.962 128.8 0.0551
2458279.045 129.2 0.0557
2458279.128 129.5 0.0557
2458279.212 129.9 0.0561
2458279.295 130.3 0.0558
2458279.378 130.6 0.0560
2458279.462 131.0 0.0553
2458279.545 131.4 0.0553
2458279.628 131.7 0.0549
2458280.045 133.6 0.0533
2458280.128 134.0 0.0538
2458280.212 134.4 0.0529
2458280.295 134.8 0.0527
2458280.378 135.2 0.0528
2458280.462 135.6 0.0524
2458280.878 137.7 0.0498
2458280.962 138.1 0.0501
2458281.045 138.5 0.0498
2458281.128 139.0 0.0496
2458281.212 139.4 0.0493
2458281.295 139.9 0.0488
2458281.378 140.4 0.0483
2458281.462 140.8 0.0470
2458281.878 143.4 0.0444
2458282.045 144.5 0.0437
2458282.128 145.1 0.0431
2458282.212 145.7 0.0424
2458282.295 146.3 0.0417
2458282.378 147.0 0.0402
2458282.462 147.6 0.0395
2458282.545 148.3 0.0386
2458282.628 149.1 0.0385
2458282.712 149.8 0.0378
2458282.795 150.6 0.0371
2458284.420  97.4 0.0859
2458284.503 101.9 0.0810
2458284.587 105.2 0.0769
2458284.670 107.8 0.0737
2458284.753 110.1 0.0717
2458284.837 111.9 0.0699
2458284.920 113.5 0.0678
2458285.003 114.9 0.0662
2458285.087 116.2 0.0671
2458285.170 117.4 0.0642
2458285.253 118.4 0.0631
2458285.337 119.4 0.0615
2458285.420 120.4 0.0607
2458286.003 125.6 0.0562
2458286.087 126.3 0.0552
2458286.170 126.9 0.0538
2458286.253 127.5 0.0527
2458286.337 128.1 0.0517
2458286.420 128.6 0.0502
2458286.503 129.2 0.0500
2458286.587 129.7 0.0498
2458287.045 132.5 0.0493
2458287.128 132.9 0.0504
2458287.212 133.4 0.0510
2458287.295 133.9 0.0509
2458287.378 134.3 0.0512
2458287.462 134.8 0.0507
2458287.878 136.9 0.0499
2458287.962 137.3 0.0502
2458288.045 137.8 0.0494
2458288.128 138.2 0.0489
2458288.212 138.6 0.0485
2458288.295 139.0 0.0480
2458288.378 139.4 0.0473
2458288.462 139.8 0.0469
2458288.878 141.8 0.0462
2458288.962 142.2 0.0460
2458289.045 142.6 0.0457
2458289.128 143.0 0.0453
2458289.212 143.4 0.0447
2458289.295 143.8 0.0443
2458289.378 144.2 0.0438
2458289.462 144.6 0.0433
2458289.878 146.5 0.0419
2458289.962 146.9 0.0420
2458290.045 147.3 0.0417
2458290.128 147.7 0.0413
2458290.212 148.1 0.0410
2458290.295 148.5 0.0406
2458290.378 148.9 0.0401
2458290.462 149.3 0.0394
2458290.545 149.7 0.0386
2458290.628 150.1 0.0383
2458291.045 152.2 0.0358
2458291.128 152.6 0.0357
2458291.212 153.1 0.0354
2458295.420 104.8 0.0730
2458295.503 111.5 0.0656
2458295.587 116.3 0.0624
2458295.670 119.8 0.0614
2458295.753 122.7 0.0592
2458295.837 125.1 0.0577
2458295.920 127.1 0.0561
2458296.003 128.9 0.0550
2458296.087 130.5 0.0536
2458296.170 131.9 0.0526
2458296.253 133.2 0.0517
2458296.337 134.4 0.0504
2458296.420 135.5 0.0498
2458296.837 140.1 0.0470
2458296.920 140.9 0.0461
2458297.003 141.7 0.0454
2458297.087 142.4 0.0447
2458297.170 143.1 0.0440
2458297.253 143.8 0.0432
2458297.337 144.5 0.0425
2458297.420 145.1 0.0423
2458298.045 149.4 0.0384
2458298.212 150.4 0.0379
2458298.295 151.0 0.0375
2458305.712 151.9 0.0332
2458305.795 149.1 0.0422
2458305.878 145.6 0.0418
2458305.962 141.0 0.0457
2458306.045 134.7 0.0496
2458315.878 150.1 0.0393
2458315.962 149.2 0.0375
2458316.045 148.3 0.0411
2458316.128 147.3 0.0460
2458316.212 146.2 0.0471
2458316.295 145.1 0.0430
2458316.378 143.8 0.0421
2458316.462 142.5 0.0472
2458316.545 141.0 0.0487
2458316.628 139.4 0.0473
2458316.712 137.6 0.0495
2458316.795 135.5 0.0516
2458316.878 133.1 0.0528
2458316.962 130.2 0.0552
2458317.045 126.6 0.0575
2458317.128 122.0 0.0610
2458317.212 115.5 0.0672
2458324.003 152.1 0.0372
2458324.878 147.5 0.0420
2458324.962 147.1 0.0417
2458325.045 146.6 0.0414
2458325.128 146.1 0.0422
2458325.212 145.7 0.0437
2458325.295 145.2 0.0450
2458325.378 144.7 0.0461
2458325.462 144.2 0.0468
2458325.878 141.7 0.0470
2458326.045 140.6 0.0462
2458326.128 140.0 0.0476
2458326.212 139.4 0.0483
2458326.295 138.8 0.0494
2458326.378 138.2 0.0499
2458326.462 137.6 0.0503
2458326.878 134.2 0.0509
2458326.962 133.4 0.0517
2458327.045 132.6 0.0521
2458327.128 131.7 0.0521
2458327.212 130.8 0.0532
2458327.295 129.9 0.0529
2458327.378 128.8 0.0553
2458327.462 127.7 0.0555
2458327.545 126.6 0.0570
2458327.628 125.3 0.0587
2458327.712 123.8 0.0598
2458327.795 122.2 0.0619
2458327.878 120.4 0.0641
2458327.962 118.4 0.0669
2458328.045 115.9 0.0699
2458328.128 112.9 0.0731
2458328.212 109.2 0.0777
2458328.295 104.0 0.0840
2458331.878 149.7 0.0403
2458332.878 144.6 0.0435
2458332.962 144.2 0.0439
2458333.045 143.8 0.0439
2458333.128 143.4 0.0447
2458333.212 143.0 0.0459
2458333.295 142.6 0.0470
2458333.378 142.2 0.0480
2458333.462 141.8 0.0488
2458333.878 139.9 0.0475
2458333.962 139.5 0.0476
2458334.045 139.1 0.0479
2458334.128 138.7 0.0477
2458334.212 138.3 0.0488
2458334.295 138.0 0.0492
2458334.378 137.6 0.0495
2458334.462 137.2 0.0500
2458334.545 136.8 0.0504
2458335.003 134.7 0.0517
2458335.087 134.3 0.0521
2458335.170 133.9 0.0527
2458335.253 133.5 0.0536
2458335.337 133.2 0.0542
2458335.420 132.8 0.0549
2458335.503 132.4 0.0557
2458335.587 132.0 0.0560
2458336.003 129.9 0.0575
2458336.087 129.5 0.0574
2458336.253 128.7 0.0584
2458336.420 127.8 0.0591
2458336.878 125.3 0.0592
2458336.962 124.8 0.0604
2458337.045 124.3 0.0602
2458337.128 123.8 0.0610
2458337.212 123.3 0.0618
2458337.295 122.8 0.0620
2458337.378 122.3 0.0628
2458337.462 121.7 0.0630
2458337.878 118.7 0.0643
2458337.962 118.0 0.0644
2458338.045 117.3 0.0640
2458338.128 116.6 0.0641
2458338.212 115.8 0.0649
2458338.295 115.0 0.0656
2458338.462 113.1 0.0670
2458338.545 112.1 0.0676
2458338.628 111.0 0.0690
2458338.712 109.8 0.0707
2458338.795 108.5 0.0727
2458338.878 107.0 0.0745
2458339.045 103.3 0.0799
2458339.128 100.8 0.0832
2458339.212  97.8 0.0872
2458339.295  93.7 0.0931
2458339.378  87.7 0.1029
2458340.295 152.4 0.0324
2458340.378 150.8 0.0362
2458340.462 149.5 0.0425
2458340.545 148.3 0.0393
2458340.628 147.2 0.0381
2458340.712 146.2 0.0396
2458340.795 145.2 0.0443
2458340.878 144.3 0.0462
2458340.962 143.5 0.0433
2458341.045 142.7 0.0428
2458341.128 142.0 0.0431
2458341.212 141.3 0.0455
2458341.295 140.6 0.0474
2458341.378 140.0 0.0485
2458341.462 139.4 0.0488
2458341.878 136.6 0.0470
2458341.962 136.1 0.0483
2458342.045 135.6 0.0479
2458342.128 135.1 0.0492
2458342.212 134.6 0.0501
2458342.295 134.1 0.0512
2458342.378 133.7 0.0523
2458342.462 133.2 0.0534
2458342.920 130.9 0.0546
2458343.003 130.5 0.0557
2458343.087 130.1 0.0557
2458343.170 129.7 0.0564
2458343.253 129.3 0.0564
2458343.337 128.9 0.0569
2458343.420 128.5 0.0580
2458343.878 126.5 0.0601
2458343.962 126.1 0.0606
2458344.045 125.7 0.0609
2458344.128 125.4 0.0613
2458344.212 125.0 0.0615
2458344.295 124.7 0.0617
2458344.378 124.3 0.0615
2458344.462 124.0 0.0614
2458344.878 122.2 0.0624
2458345.295 120.5 0.0630
2458345.378 120.2 0.0629
2458345.462 119.8 0.0638
2458345.920 117.9 0.0635
2458346.003 117.6 0.0643
2458346.087 117.2 0.0647
2458346.170 116.9 0.0656
2458346.253 116.5 0.0667
2458346.337 116.2 0.0679
2458346.420 115.8 0.0689
2458346.878 113.8 0.0722
2458346.962 113.5 0.0728
2458347.045 113.1 0.0735
2458347.128 112.7 0.0737
2458347.212 112.3 0.0739
2458347.295 111.9 0.0745
2458347.378 111.5 0.0752
2458347.462 111.1 0.0753
2458347.878 109.1 0.0783
2458347.962 108.6 0.0785
2458348.045 108.2 0.0783
2458348.128 107.7 0.0786
2458348.212 107.3 0.0784
2458348.295 106.8 0.0788
2458348.378 106.3 0.0789
2458348.462 105.8 0.0796
2458348.878 103.1 0.0836
2458348.962 102.4 0.0839
2458349.045 101.8 0.0841
2458349.128 101.1 0.0842
2458349.212 100.4 0.0841
2458349.295  99.6 0.0841
2458349.378  98.8 0.0843
2458349.462  97.9 0.0847
2458349.545  97.0 0.0858
2458349.628  95.9 0.0868
2458349.712  94.8 0.0883
2458349.795  93.5 0.0905
2458349.878  92.0 0.0930
2458349.962  90.3 0.0953
2458350.045  88.2 0.0987
2458350.212  82.1 0.1081
2458350.295  77.0 0.1181
2458350.712 148.0 0.0361
2458350.795 143.0 0.0421
2458350.878 139.6 0.0451
2458350.962 137.0 0.0492
2458351.045 134.9 0.0495
2458351.128 133.2 0.0522
2458351.212 131.7 0.0545
2458351.295 130.5 0.0540
2458351.378 129.3 0.0554
2458351.462 128.3 0.0571
2458351.878 124.2 0.0609
2458351.962 123.5 0.0621
2458352.045 122.9 0.0622
2458352.128 122.3 0.0629
2458352.212 121.7 0.0641
2458352.295 121.1 0.0643
2458352.378 120.6 0.0645
2458352.462 120.0 0.0643
2458352.878 117.6 0.0654
2458352.962 117.2 0.0658
2458353.045 116.8 0.0660
2458353.128 116.3 0.0663
2458353.212 115.9 0.0665
2458353.295 115.5 0.0670
2458353.378 115.1 0.0675
2458353.462 114.7 0.0677
2458353.878 112.8 0.0697
2458353.962 112.5 0.0701
2458354.045 112.1 0.0707
2458354.128 111.8 0.0714
2458354.212 111.4 0.0723
2458354.295 111.1 0.0731
2458354.378 110.7 0.0739
2458354.462 110.4 0.0725
2458354.962 108.4 0.0796
2458355.045 108.0 0.0811
2458355.128 107.7 0.0815
2458355.212 107.4 0.0821
2458355.295 107.1 0.0827
2458355.378 106.7 0.0829
2458355.962 104.5 0.0842
2458356.045 104.2 0.0843
2458356.128 103.9 0.0840
2458356.212 103.6 0.0842
2458356.295 103.2 0.0847
2458356.378 102.9 0.0848
2458356.462 102.6 0.0849
2458356.920 100.8 0.0809
2458357.003 100.5 0.0808
2458357.087 100.2 0.0807
2458357.170  99.9 0.0811
2458357.253  99.5 0.0813
2458357.337  99.2 0.0824
2458357.420  98.9 0.0824
2458357.878  97.0 0.0869
2458357.962  96.7 0.0876
2458358.045  96.3 0.0888
2458358.128  95.9 0.0900
2458358.212  95.6 0.0914
2458358.295  95.2 0.0925
2458358.378  94.8 0.0937
2458358.462  94.5 0.0950
2458358.878  92.5 0.1012
2458358.962  92.1 0.1017
2458359.045  91.6 0.1022
2458359.128  91.2 0.1035
2458359.212  90.8 0.1044
2458359.295  90.3 0.1047
2458359.378  89.8 0.1051
2458359.462  89.3 0.1055
2458359.878  86.6 0.1092
2458359.962  86.0 0.1102
2458360.045  85.3 0.1115
2458360.128  84.6 0.1130
2458360.212  83.9 0.1145
2458360.295  83.0 0.1162
2458360.378  82.2 0.1157
2458360.462  81.2 0.1177
2458360.545  80.2 0.1191
2458360.628  79.0 0.1208
2458360.712  77.7 0.1221
2458360.878  74.2 0.1268
2458360.962  71.9 0.1297
2458361.045  68.8 0.1345
2458361.128  64.3 0.1436
2458361.962 114.7 0.0683
2458362.045 113.4 0.0699
2458362.128 112.2 0.0720
2458362.212 111.2 0.0743
2458362.295 110.2 0.0754
2458362.378 109.4 0.0774
2458362.462 108.6 0.0791
2458362.545 107.8 0.0803
2458363.003 104.4 0.0857
2458363.087 103.9 0.0860
2458363.170 103.4 0.0862
2458363.253 102.9 0.0868
2458363.337 102.4 0.0873
2458363.420 101.9 0.0879
2458363.878  99.6 0.0909
2458363.962  99.2 0.0913
2458364.045  98.8 0.0920
2458364.128  98.4 0.0925
2458364.212  98.0 0.0926
2458364.295  97.6 0.0924
2458364.378  97.3 0.0921
2458364.462  96.9 0.0915
2458367.878  83.8 0.1105
2458367.962  83.5 0.1104
2458368.045  83.1 0.1106
2458368.128  82.8 0.1104
2458368.212  82.5 0.1104
2458368.295  82.2 0.1109
2458368.378  81.8 0.1104
2458368.462  81.5 0.1105
2458368.920  79.6 0.1126
2458369.003  79.2 0.1127
2458369.087  78.9 0.1126
2458369.170  78.5 0.1132
2458369.253  78.1 0.1132
2458369.337  77.8 0.1142
2458369.420  77.4 0.1143
2458369.878  75.1 0.1202
2458369.962  74.7 0.1210
2458370.045  74.2 0.1224
2458370.128  73.7 0.1239
2458370.212  73.3 0.1244
2458370.295  72.8 0.1256
2458370.378  72.3 0.1263
2458370.462  71.7 0.1284
2458370.878  68.7 0.1405
2458370.962  68.0 0.1432
2458371.045  67.2 0.1468
2458371.128  66.4 0.1494
2458371.212  65.5 0.1537
2458371.295  64.5 0.1573
2458371.378  63.4 0.1616
2458371.462  62.2 0.1619
2458371.545  60.8 0.1657
2458371.628  59.1 0.1699
2458371.712  57.1 0.1768
2458371.795  54.6 0.1833
2458371.878  51.2 0.1949
2458372.712  99.8 0.0854
2458372.795  98.3 0.0867
2458372.878  97.0 0.0886
2458372.962  95.9 0.0900
2458373.045  94.8 0.0918
2458373.128  93.9 0.0932
2458373.212  93.0 0.0945
2458373.295  92.2 0.0955
2458373.378  91.5 0.0960
2458373.462  90.8 0.0963
2458373.920  87.6 0.1001
2458374.003  87.0 0.1012
2458374.087  86.5 0.1017
2458374.170  86.1 0.1025
2458374.253  85.6 0.1032
2458374.337  85.1 0.1040
2458374.420  84.7 0.1054
2458374.878  82.4 0.1163
2458374.962  82.0 0.1177
2458375.045  81.6 0.1192
2458375.128  81.2 0.1203
2458375.212  80.9 0.1210
2458375.295  80.5 0.1210
2458375.378  80.1 0.1214
2458375.462  79.8 0.1218
2458379.878  61.9 0.1689
2458379.962  61.5 0.1705
2458380.045  61.1 0.1715
2458380.128  60.7 0.1735
2458380.212  60.3 0.1750
2458380.295  59.9 0.1760
2458380.378  59.5 0.1770
2458380.462  59.0 0.1780
2458380.878  56.7 0.1838
2458380.962  56.2 0.1835
2458381.045  55.7 0.1830
2458381.128  55.1 0.1825
2458381.212  54.6 0.1818
2458381.295  54.0 0.1821
2458381.378  53.4 0.1803
2458381.462  52.8 0.1797
2458381.545  52.1 0.1795
2458381.628  51.4 0.1780
2458381.712  50.7 0.1776
2458381.795  49.9 0.1789
2458381.878  49.1 0.1804
2458381.962  48.2 0.1803
2458382.045  47.2 0.1806
2458382.128  46.1 0.1825
2458382.212  44.9 0.1847
2458382.295  43.6 0.1882
2458382.462  40.3 0.1994
2458383.212  99.4 0.0912
2458383.295  94.4 0.0984
2458383.378  91.0 0.1044
2458383.462  88.3 0.1080
2458383.545  86.2 0.1118
2458383.628  84.5 0.1145
2458383.712  83.0 0.1164
2458383.795  81.7 0.1175
2458383.878  80.5 0.1215
2458383.962  79.5 0.1229
2458384.045  78.5 0.1238
2458384.128  77.6 0.1256
2458384.212  76.8 0.1277
2458384.295  76.0 0.1293
2458384.378  75.3 0.1300
2458384.462  74.6 0.1318
2458384.920  71.2 0.1427
2458385.003  70.7 0.1437
2458385.087  70.2 0.1449
2458385.170  69.7 0.1456
2458385.253  69.2 0.1470
2458385.337  68.7 0.1481
2458385.420  68.3 0.1482
2458385.878  65.9 0.1506
2458385.962  65.4 0.1510
2458386.045  65.0 0.1510
2458386.128  64.6 0.1508
2458386.212  64.2 0.1505
2458386.295  63.8 0.1496
2458386.378  63.4 0.1503
2458386.462  63.1 0.1507
2458386.878  61.2 0.1547
2458386.962  60.8 0.1560
2458387.045  60.5 0.1575
2458387.128  60.1 0.1591
2458387.212  59.7 0.1608
2458387.295  59.4 0.1623
2458387.378  59.0 0.1638
2458387.462  58.7 0.1654
2458387.878  56.9 0.1685
2458387.962  56.5 0.1689
2458388.045  56.2 0.1691
2458388.128  55.8 0.1694
2458388.212  55.5 0.1698
2458388.295  55.1 0.1703
2458388.378  54.8 0.1711
2458388.462  54.4 0.1721
2458388.878  52.7 0.1767
2458388.962  52.3 0.1776
2458389.045  52.0 0.1778
2458389.128  51.6 0.1791
2458389.212  51.2 0.1811
2458389.295  50.9 0.1824
2458389.378  50.5 0.1838
2458389.462  50.2 0.1846
2458389.878  48.3 0.1918
2458389.962  47.9 0.1934
2458390.045  47.5 0.1952
2458390.128  47.1 0.1970
2458390.212  46.7 0.1991
2458390.295  46.3 0.2014
2458390.378  45.9 0.2042
2458390.462  45.5 0.2070
2458390.878  43.4 0.2182
2458390.962  43.0 0.2218
2458391.045  42.5 0.2240
2458391.128  42.1 0.2261
2458391.212  41.6 0.2278
2458391.295  41.1 0.2296
2458391.378  40.6 0.2316
2458391.462  40.2 0.2336
2458391.878  37.5 0.2438
2458391.962  36.9 0.2470
2458392.045  36.3 0.2495
2458392.128  35.6 0.2538
2458392.212  35.0 0.2584
2458392.295  34.3 0.2635
2458392.378  33.6 0.2690
2458392.462  32.8 0.2680
2458392.545  32.1 0.2721
2458392.628  31.2 0.2756
2458392.712  30.3 0.2782
2458392.795  29.4 0.2820
2458392.878  28.3 0.2872
2458392.962  27.2 0.2913
2458393.045  26.0 0.2985
2458393.128  24.7 0.3077
2458393.212  23.1 0.3128
2458393.295  21.4 0.3239
2458393.378  19.3 0.3356
2458394.212  84.1 0.1042
2458394.295  79.7 0.1118
2458394.378  76.4 0.1181
2458394.462  73.8 0.1229
2458394.545  71.7 0.1284
2458394.628  69.9 0.1323
2458394.712  68.3 0.1382
2458394.795  66.9 0.1418
2458394.878  65.7 0.1456
2458394.962  64.5 0.1493
2458395.045  63.5 0.1541
2458395.128  62.5 0.1569
2458395.212  61.6 0.1602
2458395.295  60.7 0.1635
2458395.378  59.9 0.1670
2458395.462  59.2 0.1693
2458395.878  55.8 0.1863
2458395.962  55.2 0.1870
2458396.045  54.6 0.1879
2458396.128  54.0 0.1892
2458396.212  53.5 0.1907
2458396.295  52.9 0.1926
2458396.378  52.4 0.1939
2458396.462  51.9 0.1940
2458396.878  49.5 0.2012
2458396.962  49.0 0.2007
2458397.045  48.6 0.2005
2458397.128  48.1 0.2006
2458397.212  47.7 0.2006
2458397.295  47.3 0.2003
2458397.378  46.8 0.1996
2458397.878  44.3 0.1965
2458397.962  43.9 0.1948
2458398.045  43.5 0.1934
2458398.128  43.1 0.1928
2458398.212  42.7 0.1924
2458398.295  42.3 0.1924
2458398.378  41.9 0.1918
2458398.462  41.5 0.1924
2458398.878  39.6 0.1999
2458398.962  39.2 0.2016
2458399.045  38.8 0.2041
2458399.128  38.4 0.2069
2458399.212  38.0 0.2097
2458399.295  37.6 0.2129
2458399.378  37.2 0.2154
2458399.462  36.8 0.2188
2458399.878  34.9 0.2410
2458399.962  34.5 0.2441
2458400.045  34.1 0.2477
2458400.128  33.7 0.2512
2458400.212  33.3 0.2541
2458400.295  32.9 0.2564
2458400.378  32.5 0.2578
2458400.878  30.0 0.2734
2458400.962  29.6 0.2759
2458401.045  29.2 0.2784
2458401.128  28.8 0.2815
2458401.212  28.3 0.2852
2458401.295  27.9 0.2885
2458401.378  27.4 0.2906
2458401.462  27.0 0.2931
2458401.878  24.7 0.3079
2458401.962  24.2 0.3075
2458402.045  23.7 0.3079
2458402.128  23.2 0.3082
2458402.212  22.7 0.3088
2458402.295  22.1 0.3082
2458402.378  21.6 0.3072
2458402.462  21.1 0.3056
2458402.878  18.1 0.3263
2458402.962  17.5 0.3276
2458403.045  16.8 0.3344
2458403.128  16.1 0.3376
2458403.212  15.4 0.3416
2458403.295  14.7 0.3459
2458403.378  13.9 0.3477
2458403.462  13.1 0.3610
2458403.545  12.3 0.3636
2458403.628  11.4 0.3663
2458403.712  10.5 0.3678
2458403.795   9.5 0.3691
2458403.878   8.5 0.3922
2458403.962   7.4 0.3904
2458404.045   6.4 0.4058
2458404.128   5.4 0.3965
2458404.212   4.6 0.4014
2458404.295   4.4 0.4011
2458404.462   7.1 0.4042
2458404.545  10.0 0.3962
2458404.628  14.1 0.3772
2458405.295  69.4 0.1544
2458405.378  65.1 0.1619
2458405.545  59.0 0.1727
2458405.628  56.7 0.1704
2458405.712  54.8 0.1881
2458405.795  53.1 0.1848
2458405.878  51.5 0.1827
2458405.962  50.2 0.1799
2458406.045  48.9 0.1991
2458406.128  47.8 0.1970
2458406.212  46.7 0.1958
2458406.295  45.7 0.1952
2458406.378  44.7 0.1941
2458406.462  43.8 0.1930
2458406.878  40.0 0.2239
2458406.962  39.3 0.2254
2458407.045  38.6 0.2248
2458407.128  38.0 0.2254
2458407.212  37.4 0.2258
2458407.295  36.7 0.2256
2458407.378  36.2 0.2244
2458407.462  35.6 0.2234
2458407.878  32.9 0.2476
2458407.962  32.4 0.2468
2458408.045  31.8 0.2476
2458408.128  31.4 0.2486
2458408.212  30.9 0.2501
2458408.295  30.4 0.2514
2458408.378  29.9 0.2522
2458408.462  29.4 0.2526
2458408.878  27.1 0.2816
2458408.962  26.7 0.2844
2458409.045  26.3 0.2872
2458409.128  25.8 0.2901
2458409.212  25.4 0.2917
2458409.295  24.9 0.2934
2458409.378  24.5 0.2942
2458409.462  24.1 0.2942
2458409.878  22.0 0.3108
2458409.962  21.6 0.3130
2458410.045  21.1 0.3152
2458410.128  20.7 0.3175
2458410.212  20.3 0.3198
2458410.295  19.9 0.3222
2458410.378  19.5 0.3241
2458410.462  19.1 0.3254
2458410.920  16.8 0.3439
2458411.003  16.4 0.3492
2458411.087  16.0 0.3550
2458411.170  15.5 0.3600
2458411.253  15.1 0.3664
2458411.337  14.7 0.3709
2458411.420  14.3 0.3746
2458411.837  12.2 0.3840
2458411.920  11.8 0.3880
2458412.170  10.5 0.3947
2458412.253  10.1 0.3985
2458412.337   9.6 0.4023
2458412.420   9.2 0.4061
2458412.837   7.1 0.4125
2458412.920   6.7 0.4115
2458413.003   6.3 0.4096
2458413.087   5.9 0.4068
2458413.170   5.5 0.4026
2458413.253   5.2 0.3967
2458413.337   4.9 0.3889
2458413.420   4.6 0.3811
2458413.920   4.6 0.3985
2458414.003   5.0 0.3972
2458414.087   5.4 0.3946
2458414.170   5.8 0.3926
2458414.253   6.4 0.3918
2458414.337   7.0 0.3885
2458414.420   7.7 0.3824
2458414.503   8.4 0.3784
2458414.587   9.2 0.3767
2458414.670  10.1 0.3746
2458414.753  11.0 0.3679
2458414.837  12.1 0.3708
2458414.920  13.2 0.3611
2458415.003  14.4 0.3501
2458415.087  15.7 0.3656
2458415.170  17.1 0.3520
2458415.253  18.8 0.3413
2458415.337  20.6 0.3454
2458415.420  22.7 0.3267
2458415.503  25.2 0.3242
2458415.587  28.2 0.2916
2458415.670  31.9 0.2793
2458415.753  36.8 0.2563
2458416.420  54.3 0.1845
2458416.503  49.5 0.1918
2458416.587  45.8 0.2048
2458416.670  42.9 0.2205
2458416.753  40.4 0.2175
2458416.837  38.3 0.2282
2458416.920  36.4 0.2394
2458417.003  34.8 0.2375
2458417.087  33.3 0.2360
2458417.170  31.9 0.2573
2458417.253  30.7 0.2561
2458417.337  29.5 0.2558
2458417.420  28.4 0.2548
2458417.837  23.9 0.2981
2458417.920  23.1 0.2984
2458418.003  22.4 0.2987
2458418.087  21.6 0.2998
2458418.170  20.9 0.2999
2458418.253  20.3 0.2993
2458418.337  19.6 0.2987
2458418.420  19.0 0.2991
2458418.837  16.0 0.3482
2458418.920  15.5 0.3508
2458419.003  14.9 0.3546
2458419.087  14.4 0.3585
2458419.170  13.9 0.3625
2458419.253  13.4 0.3656
2458419.337  12.9 0.3679
2458419.420  12.4 0.3703
2458419.795  10.4 0.4218
2458419.878   9.9 0.4239
2458419.962   9.5 0.4255
2458420.045   9.1 0.4264
2458420.128   8.7 0.4285
2458420.212   8.3 0.4246
2458420.295   7.9 0.4212
2458420.378   7.5 0.4166
2458420.837   5.7 0.4274
2458420.920   5.4 0.4217
2458421.003   5.1 0.4168
2458421.087   4.9 0.4123
2458421.170   4.7 0.4081
2458421.253   4.6 0.4053
2458421.337   4.5 0.3981
2458421.420   4.4 0.3932
2458421.837   4.7 0.4112
2458421.920   4.8 0.4088
2458422.003   5.0 0.4061
2458422.087   5.3 0.4028
2458422.170   5.5 0.3998
2458422.253   5.8 0.3956
2458422.337   6.1 0.3915
2458422.420   6.4 0.3838
2458422.837   8.2 0.3873
2458422.920   8.6 0.3818
2458423.003   9.0 0.3766
2458423.087   9.4 0.3723
2458423.170   9.8 0.3685
2458423.253  10.3 0.3639
2458423.337  10.7 0.3591
2458423.420  11.1 0.3543
2458423.837  13.4 0.3726
2458423.920  13.9 0.3692
2458424.003  14.4 0.3656
2458424.087  14.9 0.3621
2458424.170  15.4 0.3571
2458424.253  15.9 0.3510
2458424.337  16.5 0.3448
2458424.795  19.6 0.3607
2458424.878  20.2 0.3551
2458424.962  20.8 0.3489
2458425.045  21.5 0.3433
2458425.128  22.1 0.3368
2458425.212  22.8 0.3286
2458425.295  23.5 0.3210
2458425.378  24.3 0.3139
2458425.462  25.1 0.3109
2458425.545  25.9 0.3308
2458425.628  26.7 0.3199
2458425.712  27.6 0.3102
2458425.795  28.5 0.2983
2458425.878  29.5 0.2866
2458425.962  30.6 0.2984
2458426.045  31.7 0.2849
2458426.128  32.9 0.2691
2458426.212  34.2 0.2559
2458426.295  35.7 0.2578
2458426.378  37.2 0.2396
2458426.462  39.0 0.2378
2458426.545  41.0 0.2173
2458426.628  43.4 0.2068
2458426.712  46.2 0.1963
2458426.795  49.6 0.1833
2458426.878  53.9 0.1680
2458427.587  34.2 0.2341
2458427.670  29.6 0.2534
2458427.753  26.0 0.2767
2458427.837  23.2 0.3055
2458427.920  20.8 0.3111
2458428.003  18.8 0.3420
2458428.087  17.0 0.3424
2458428.170  15.4 0.3678
2458428.253  14.0 0.3688
2458428.753   7.9 0.4358
2458428.837   7.2 0.4336
2458428.920   6.6 0.4298
2458429.003   6.0 0.4258
2458429.087   5.6 0.4212
2458429.170   5.2 0.4152
2458429.253   4.9 0.4107
2458429.337   4.7 0.4064
2458429.753   5.2 0.4255
2458429.837   5.5 0.4257
2458429.920   5.9 0.4273
2458430.003   6.2 0.4287
2458430.087   6.6 0.4280
2458430.170   7.0 0.4280
2458430.253   7.4 0.4258
2458430.337   7.8 0.4202
2458430.795  10.2 0.4043
2458430.878  10.6 0.3969
2458430.962  11.1 0.3913
2458431.045  11.5 0.3862
2458431.128  11.9 0.3817
2458431.212  12.4 0.3786
2458431.295  12.8 0.3748
2458431.753  15.1 0.3702
2458431.837  15.6 0.3688
2458431.920  16.0 0.3675
2458432.003  16.4 0.3659
2458432.087  16.8 0.3638
2458432.170  17.2 0.3606
2458432.253  17.6 0.3568
2458432.337  18.0 0.3520
2458432.753  20.1 0.3339
2458432.837  20.5 0.3284
2458432.920  20.9 0.3227
2458433.003  21.4 0.3176
2458433.087  21.8 0.3133
2458433.170  22.2 0.3082
2458433.253  22.6 0.3035
2458433.795  25.3 0.2966
2458433.878  25.7 0.2935
2458433.962  26.2 0.2903
2458434.045  26.6 0.2870
2458434.128  27.0 0.2833
2458434.212  27.5 0.2777
2458434.295  27.9 0.2713
2458434.378  28.3 0.2637
2458434.795  30.6 0.2565
2458434.878  31.1 0.2521
2458434.962  31.5 0.2488
2458435.045  32.0 0.2464
2458435.128  32.5 0.2442
2458435.212  33.0 0.2416
2458435.295  33.5 0.2392
2458435.378  34.0 0.2375
2458435.753  36.4 0.2547
2458435.837  36.9 0.2516
2458435.920  37.5 0.2479
2458436.003  38.1 0.2443
2458436.087  38.7 0.2398
2458436.170  39.3 0.2343
2458436.253  39.9 0.2288
2458436.337  40.6 0.2245
2458436.795  44.6 0.2139
2458436.878  45.5 0.2069
2458436.962  46.4 0.1990
2458437.045  47.3 0.1907
2458437.128  48.3 0.1829
2458437.212  49.4 0.1791
2458437.295  50.5 0.1827
2458437.378  51.8 0.1727
2458437.462  53.2 0.1653
2458437.545  54.7 0.1620
2458437.628  56.5 0.1574
2458437.712  58.5 0.1531
2458437.795  60.8 0.1449
2458437.878  63.6 0.1378
2458437.962  67.1 0.1299
2458438.045  71.7 0.1207
2458438.628  16.9 0.3586
2458438.712  11.6 0.3812
2458438.795   8.1 0.4111
2458438.878   6.1 0.4117
2458438.962   5.3 0.4077
2458439.045   5.6 0.4095
2458439.128   6.5 0.4203
2458439.212   7.5 0.4082
2458439.295   8.6 0.4222
2458439.378   9.7 0.4080
2458439.462  10.8 0.3981
2458439.545  11.8 0.4192
2458439.628  12.7 0.4087
2458439.712  13.6 0.3995
2458439.795  14.5 0.3895
2458439.878  15.3 0.3816
2458439.962  16.1 0.4030
2458440.045  16.8 0.3932
2458440.128  17.6 0.3825
2458440.212  18.3 0.3734
2458440.295  18.9 0.3633
2458440.378  19.6 0.3528
2458440.462  20.2 0.3437
2458440.545  20.8 0.3592
2458440.628  21.4 0.3486
2458440.712  22.0 0.3384
2458440.795  22.6 0.3297
2458440.878  23.1 0.3228
2458440.962  23.6 0.3167
2458441.045  24.2 0.3112
2458441.128  24.7 0.3056
2458441.212  25.2 0.2998
2458441.295  25.7 0.2942
2458441.378  26.2 0.2884
2458441.462  26.7 0.2832
2458441.545  27.1 0.2790
2458441.712  28.1 0.2825
2458441.795  28.5 0.2784
2458441.878  29.0 0.2745
2458441.962  29.4 0.2708
2458442.045  29.8 0.2678
2458442.128  30.3 0.2638
2458442.212  30.7 0.2596
2458442.295  31.1 0.2549
2458442.378  31.5 0.2498
2458442.462  32.0 0.2444
2458442.545  32.4 0.2386
2458442.712  33.2 0.2418
2458442.795  33.6 0.2364
2458442.878  34.0 0.2314
2458442.962  34.4 0.2269
2458443.045  34.8 0.2231
2458443.128  35.2 0.2198
2458443.212  35.6 0.2171
2458443.295  36.0 0.2151
2458443.378  36.4 0.2138
2458443.462  36.8 0.2132
2458443.545  37.2 0.2130
2458443.628  37.6 0.2129
2458443.712  37.9 0.2132
2458443.795  38.3 0.2129
2458443.878  38.7 0.2133
2458443.962  39.1 0.2137
2458444.045  39.5 0.2141
2458444.128  39.9 0.2135
2458444.212  40.3 0.2126
2458444.295  40.6 0.2113
2458444.378  41.0 0.2081
2458444.462  41.4 0.2028
2458444.545  41.8 0.2142
2458444.712  42.6 0.2103
2458444.795  43.0 0.2084
2458444.878  43.4 0.2071
2458444.962  43.8 0.2058
2458445.045  44.1 0.2046
2458445.128  44.5 0.2026
2458445.212  44.9 0.2019
2458445.378  45.7 0.2049
2458445.462  46.1 0.2045
2458445.545  46.6 0.2042
2458445.712  47.4 0.2044
2458445.795  47.8 0.2035
2458445.878  48.2 0.2032
2458445.962  48.6 0.2021
2458446.045  49.1 0.2003
2458446.128  49.5 0.1980
2458446.378  50.8 0.1965
2458446.462  51.3 0.1916
2458446.545  51.8 0.1864
2458446.628  52.2 0.1810
2458446.712  52.7 0.1764
2458446.795  53.2 0.1718
2458446.878  53.7 0.1672
2458446.962  54.2 0.1624
2458447.045  54.7 0.1579
2458447.128  55.3 0.1547
2458447.212  55.8 0.1536
2458447.295  56.4 0.1539
2458447.378  57.0 0.1595
2458447.462  57.6 0.1568
2458447.545  58.2 0.1529
2458447.628  58.8 0.1482
2458447.712  59.5 0.1543
2458447.795  60.2 0.1501
2458447.878  60.9 0.1457
2458447.962  61.7 0.1410
2458448.045  62.5 0.1355
2458448.128  63.4 0.1327
2458448.212  64.3 0.1374
2458448.295  65.3 0.1326
2458448.378  66.3 0.1280
2458448.462  67.5 0.1309
2458448.545  68.8 0.1247
2458448.628  70.2 0.1237
2458448.712  71.8 0.1222
2458448.795  73.7 0.1197
2458448.878  75.9 0.1142
2458448.962  78.6 0.1100
2458449.045  82.1 0.1043
2458449.712  14.3 0.4115
2458449.795  17.7 0.3843
2458449.878  20.4 0.3602
2458449.962  22.6 0.3424
2458450.045  24.5 0.3239
2458450.128  26.1 0.3134
2458450.212  27.6 0.2912
2458450.295  28.8 0.2893
2458450.378  30.0 0.2733
2458450.462  31.1 0.2578
2458450.545  32.1 0.2623
2458450.628  33.0 0.2509
2458450.712  33.8 0.2401
2458450.795  34.6 0.2300
2458450.878  35.4 0.2219
2458450.962  36.1 0.2301
2458451.045  36.8 0.2240
2458451.128  37.5 0.2181
2458451.212  38.1 0.2125
2458451.295  38.7 0.2070
2458451.378  39.3 0.2145
2458451.462  39.9 0.2127
2458451.545  40.4 0.2111
2458451.712  41.5 0.2125
2458451.795  42.0 0.2098
2458451.878  42.5 0.2076
2458451.962  43.0 0.2056
2458452.045  43.5 0.2037
2458452.128  43.9 0.2007
2458452.212  44.4 0.1979
2458452.295  44.8 0.1949
2458452.378  45.3 0.1920
2458452.462  45.7 0.1895
2458452.545  46.2 0.1869
2458452.712  47.0 0.1883
2458452.795  47.4 0.1870
2458452.878  47.8 0.1863
2458452.962  48.2 0.1859
2458453.045  48.6 0.1855
2458453.128  49.0 0.1844
2458453.212  49.4 0.1844
2458453.295  49.8 0.1836
2458453.378  50.1 0.1824
2458453.462  50.5 0.1812
2458453.545  50.9 0.1799
2458453.712  51.6 0.1811
2458453.795  52.0 0.1801
2458453.878  52.4 0.1797
2458453.962  52.7 0.1797
2458454.045  53.1 0.1791
2458454.128  53.5 0.1776
2458454.212  53.8 0.1769
2458454.295  54.2 0.1749
2458454.378  54.5 0.1722
2458454.462  54.9 0.1691
2458454.628  55.6 0.1651
2458454.712  55.9 0.1619
2458454.795  56.3 0.1595
2458454.878  56.6 0.1577
2458454.962  57.0 0.1560
2458455.045  57.3 0.1549
2458455.128  57.7 0.1541
2458455.212  58.0 0.1542
2458455.295  58.4 0.1538
2458455.378  58.7 0.1531
2458455.462  59.1 0.1531
2458455.545  59.4 0.1533
2458455.712  60.1 0.1589
2458455.795  60.5 0.1585
2458455.878  60.8 0.1584
2458455.962  61.2 0.1584
2458456.045  61.5 0.1583
2458456.128  61.9 0.1580
2458456.212  62.2 0.1575
2458456.295  62.6 0.1572
2458456.378  63.0 0.1567
2458456.462  63.3 0.1561
2458456.545  63.7 0.1558
2458456.628  64.1 0.1547
2458456.712  64.4 0.1532
2458456.795  64.8 0.1523
2458456.878  65.2 0.1506
2458456.962  65.6 0.1486
2458457.045  66.0 0.1463
2458457.128  66.4 0.1439
2458457.212  66.8 0.1416
2458457.295  67.2 0.1396
2458457.462  68.0 0.1441
2458457.545  68.4 0.1410
2458457.628  68.8 0.1381
2458457.712  69.3 0.1359
2458457.795  69.7 0.1339
2458457.878  70.1 0.1324
2458457.962  70.6 0.1311
2458458.045  71.1 0.1297
2458458.128  71.6 0.1281
2458458.212  72.1 0.1259
2458458.295  72.6 0.1239
2458458.378  73.1 0.1221
2458458.462  73.6 0.1197
2458458.545  74.2 0.1175
2458458.628  74.8 0.1155
2458458.712  75.4 0.1131
2458458.795  76.0 0.1176
2458458.878  76.7 0.1144
2458458.962  77.4 0.1111
2458459.045  78.1 0.1067
2458459.128  78.9 0.1020
2458459.212  79.8 0.0992
2458459.295  80.7 0.0992
2458459.378  81.7 0.0975
2458459.462  82.7 0.0932
2458459.545  84.0 0.0926
2458459.628  85.3 0.0921
2458459.712  86.9 0.0910
2458459.795  88.7 0.0898
2458459.962  93.8 0.0859
2458460.628  36.6 0.2470
2458460.712  39.6 0.2345
2458460.795  42.0 0.2256
2458460.878  43.9 0.2172
2458460.962  45.6 0.2118
2458461.045  47.0 0.2024
2458461.128  48.2 0.2015
2458461.212  49.3 0.1941
2458461.295  50.3 0.1881
2458461.378  51.2 0.1920
2458461.462  52.1 0.1868
2458461.545  52.9 0.1819
2458461.628  53.6 0.1762
2458461.712  54.3 0.1712
2458461.795  55.0 0.1734
2458461.878  55.6 0.1694
2458461.962  56.3 0.1659
2458462.045  56.8 0.1625
2458462.128  57.4 0.1588
2458462.212  57.9 0.1552
2458462.295  58.5 0.1522
2458462.712  60.8 0.1475
2458462.795  61.3 0.1449
2458462.878  61.7 0.1424
2458462.962  62.2 0.1396
2458463.045  62.6 0.1368
2458463.128  63.0 0.1340
2458463.212  63.4 0.1313
2458463.295  63.8 0.1289
2458463.712  65.7 0.1324
2458463.795  66.0 0.1340
2458463.878  66.4 0.1359
2458463.962  66.8 0.1376
2458464.045  67.1 0.1398
2458464.128  67.5 0.1412
2458464.212  67.8 0.1429
2458464.295  68.2 0.1436
2458464.712  69.8 0.1464
2458464.795  70.2 0.1451
2458464.878  70.5 0.1439
2458464.962  70.8 0.1430
2458465.045  71.2 0.1414
2458465.128  71.5 0.1392
2458465.212  71.8 0.1372
2458465.295  72.1 0.1351
2458465.712  73.7 0.1303
2458465.795  74.1 0.1294
2458465.878  74.4 0.1284
2458465.962  74.7 0.1282
2458466.045  75.0 0.1277
2458466.128  75.3 0.1270
2458466.212  75.7 0.1259
2458466.295  76.0 0.1245
2458466.712  77.6 0.1180
2458466.795  77.9 0.1158
2458466.878  78.3 0.1134
2458466.962  78.6 0.1110
2458467.045  78.9 0.1083
2458467.128  79.2 0.1061
2458467.212  79.6 0.1035
2458467.295  79.9 0.1009
2458467.712  81.6 0.1004
2458467.795  82.0 0.1009
2458467.878  82.4 0.1020
2458467.962  82.7 0.1034
2458468.045  83.1 0.1048
2458468.128  83.5 0.1063
2458468.212  83.8 0.1077
2458468.295  84.2 0.1085
2458468.378  84.6 0.1097
2458468.462  85.0 0.1104
2458468.545  85.4 0.1106
2458468.628  85.8 0.1103
2458468.712  86.2 0.1095
2458468.795  86.6 0.1084
2458468.878  87.1 0.1073
2458468.962  87.5 0.1064
2458469.045  88.0 0.1057
2458469.128  88.4 0.1051
2458469.212  88.9 0.1040
2458469.295  89.4 0.1029
2458469.378  89.9 0.1071
2458469.462  90.5 0.1062
2458469.545  91.0 0.1052
2458469.628  91.6 0.1028
2458469.712  92.2 0.1058
2458469.795  92.8 0.1027
2458469.878  93.5 0.0998
2458469.962  94.2 0.0974
2458470.045  95.0 0.0941
2458470.128  95.8 0.0900
2458470.212  96.7 0.0883
2458470.295  97.7 0.0900
2458470.378  98.8 0.0855
2458470.462 100.0 0.0822
2458470.545 101.4 0.0844
2458470.628 103.0 0.0792
2458470.712 105.0 0.0758
2458470.795 107.6 0.0716
2458471.462  56.4 0.1472
2458471.545  59.2 0.1407
2458471.628  61.3 0.1316
2458471.712  63.1 0.1307
2458471.795  64.5 0.1250
2458471.878  65.8 0.1258
2458471.962  66.9 0.1224
2458472.045  67.9 0.1204
2458472.128  68.9 0.1195
2458472.212  69.7 0.1239
2458472.295  70.5 0.1240
2458472.378  71.2 0.1237
2458472.712  73.7 0.1291
2458472.795  74.3 0.1286
2458472.878  74.8 0.1283
2458472.962  75.4 0.1277
2458473.045  75.9 0.1267
2458473.128  76.4 0.1254
2458473.212  76.8 0.1241
2458473.295  77.3 0.1230
2458473.712  79.4 0.1239
2458473.795  79.8 0.1231
2458473.878  80.2 0.1224
2458473.962  80.6 0.1219
2458474.045  81.0 0.1210
2458474.128  81.3 0.1198
2458474.212  81.7 0.1181
2458474.295  82.1 0.1169
2458474.712  83.8 0.1147
2458474.795  84.2 0.1133
2458474.878  84.5 0.1122
2458474.962  84.8 0.1115
2458475.045  85.2 0.1103
2458475.128  85.5 0.1088
2458475.212  85.8 0.1069
2458475.295  86.1 0.1047
2458475.712  87.7 0.0972
2458475.795  88.1 0.0952
2458475.878  88.4 0.0937
2458475.962  88.7 0.0923
2458476.045  89.0 0.0911
2458476.128  89.3 0.0902
2458476.212  89.6 0.0891
2458476.295  89.9 0.0881
2458476.712  91.5 0.0877
2458476.795  91.8 0.0875
2458476.878  92.1 0.0877
2458476.962  92.4 0.0887
2458477.045  92.7 0.0894
2458477.128  93.1 0.0900
2458477.212  93.4 0.0901
2458477.295  93.7 0.0900
2458477.712  95.3 0.0889
2458477.795  95.6 0.0885
2458477.878  95.9 0.0881
2458477.962  96.3 0.0882
2458478.045  96.6 0.0888
2458478.128  96.9 0.0888
2458478.212  97.3 0.0884
2458478.295  97.6 0.0880
2458478.712  99.3 0.0883
2458478.795  99.7 0.0880
2458478.878 100.1 0.0875
2458478.962 100.4 0.0875
2458479.045 100.8 0.0872
2458479.128 101.2 0.0869
2458479.212 101.6 0.0855
2458479.295 102.0 0.0841
2458479.712 104.0 0.0806
2458479.795 104.5 0.0795
2458479.878 105.0 0.0781
2458479.962 105.4 0.0769
2458480.045 105.9 0.0755
2458480.128 106.4 0.0737
2458480.212 106.9 0.0719
2458480.295 107.5 0.0706
2458480.712 110.6 0.0690
2458480.795 111.3 0.0678
2458480.878 112.1 0.0671
2458480.962 113.0 0.0663
2458481.045 113.9 0.0646
2458481.128 114.9 0.0636
2458481.212 116.0 0.0646
2458481.295 117.3 0.0618
2458481.378 118.8 0.0591
2458481.462 120.6 0.0572
2458481.545 122.7 0.0563
2458481.628 125.5 0.0520
2458482.253  72.2 0.1202
2458482.337  75.1 0.1171
2458482.420  77.4 0.1112
2458482.503  79.2 0.1109
2458482.587  80.8 0.1066
2458482.670  82.1 0.1089
2458482.753  83.3 0.1050
2458482.837  84.3 0.1021
2458482.920  85.3 0.1067
2458483.003  86.1 0.1046
2458483.087  86.9 0.1021
2458483.170  87.7 0.0992
2458483.253  88.4 0.0970
2458483.712  91.6 0.0994
2458483.795  92.2 0.0974
2458483.878  92.7 0.0958
2458483.962  93.2 0.0943
2458484.045  93.6 0.0931
2458484.128  94.1 0.0918
2458484.212  94.5 0.0906
2458484.295  95.0 0.0894
2458484.378  95.4 0.0886
2458484.462  95.8 0.0873
2458484.545  96.2 0.0861
2458484.628  96.6 0.0853
2458484.712  97.0 0.0846
2458484.795  97.4 0.0841
2458484.878  97.8 0.0838
2458484.962  98.2 0.0834
2458485.045  98.6 0.0856
2458485.128  98.9 0.0849
2458485.212  99.3 0.0842
2458485.295  99.7 0.0833
2458485.378 100.0 0.0826
2458485.462 100.4 0.0818
2458485.545 100.7 0.0812
2458485.628 101.1 0.0807
2458485.712 101.4 0.0802
2458485.795 101.8 0.0797
2458485.878 102.1 0.0790
2458485.962 102.4 0.0782
2458486.045 102.8 0.0774
2458486.128 103.1 0.0767
2458486.212 103.4 0.0764
2458486.295 103.8 0.0760
2458486.712 105.4 0.0760
2458486.795 105.7 0.0755
2458486.878 106.1 0.0752
2458486.962 106.4 0.0750
2458487.045 106.7 0.0747
2458487.128 107.0 0.0745
2458487.212 107.3 0.0740
2458487.295 107.7 0.0734
2458487.795 109.6 0.0725
2458487.878 109.9 0.0721
2458487.962 110.3 0.0722
2458488.045 110.6 0.0721
2458488.128 110.9 0.0718
2458488.545 112.6 0.0720
2458488.628 113.0 0.0712
2458488.712 113.3 0.0703
2458488.795 113.6 0.0693
2458488.878 114.0 0.0682
2458488.962 114.4 0.0669
2458489.045 114.7 0.0660
2458489.128 115.1 0.0645
2458489.212 115.4 0.0636
2458489.670 117.5 0.0628
2458489.753 117.9 0.0620
2458489.837 118.3 0.0615
2458489.920 118.7 0.0609
2458490.003 119.1 0.0601
2458490.087 119.5 0.0596
2458490.170 120.0 0.0587
2458490.253 120.4 0.0578
2458490.670 122.7 0.0587
2458490.753 123.2 0.0582
2458490.837 123.8 0.0578
2458490.920 124.3 0.0569
2458491.003 124.9 0.0559
2458491.087 125.4 0.0547
2458491.170 126.0 0.0531
2458491.253 126.7 0.0524
2458491.337 127.3 0.0525
2458491.420 128.0 0.0521
2458491.503 128.8 0.0544
2458491.587 129.6 0.0540
2458491.670 130.4 0.0532
2458491.753 131.3 0.0510
2458491.837 132.3 0.0483
2458491.920 133.3 0.0473
2458492.003 134.5 0.0484
2458492.087 135.9 0.0458
2458492.170 137.4 0.0452
2458492.253 139.2 0.0434
2458492.337 141.3 0.0411
2458492.420 144.0 0.0383
2458493.087  84.8 0.1044
2458493.170  88.4 0.0982
2458493.253  91.0 0.0941
2458493.337  93.2 0.0933
2458493.420  94.9 0.0875
2458493.503  96.5 0.0897
2458493.587  97.8 0.0867
2458493.670  99.0 0.0833
2458493.753 100.0 0.0838
2458493.837 101.0 0.0811
2458493.920 101.9 0.0781
2458494.003 102.8 0.0784
2458494.087 103.5 0.0766
2458494.170 104.3 0.0743
2458494.253 105.0 0.0721
2458494.712 108.3 0.0691
2458494.795 108.9 0.0685
2458494.878 109.4 0.0682
2458494.962 109.9 0.0680
2458495.045 110.4 0.0679
2458495.128 110.9 0.0676
2458495.212 111.3 0.0671
2458495.295 111.8 0.0664
2458495.378 112.3 0.0664
2458495.462 112.7 0.0665
2458495.545 113.1 0.0688
2458495.628 113.6 0.0690
2458495.712 114.0 0.0690
2458495.795 114.4 0.0687
2458495.878 114.8 0.0678
2458496.337 117.0 0.0668
2458496.420 117.4 0.0660
2458496.503 117.7 0.0653
2458496.587 118.1 0.0646
2458496.670 118.5 0.0639
2458496.753 118.9 0.0632
2458496.837 119.2 0.0624
2458496.920 119.6 0.0617
2458497.003 120.0 0.0608
2458497.087 120.3 0.0595
2458497.170 120.7 0.0589
2458497.253 121.0 0.0588
2458497.712 123.0 0.0589
2458497.795 123.4 0.0586
2458497.878 123.7 0.0586
2458497.962 124.1 0.0582
2458498.045 124.4 0.0581
2458498.128 124.8 0.0574
2458498.212 125.1 0.0563
2458498.295 125.5 0.0548
2458498.712 127.3 0.0533
2458498.795 127.6 0.0528
2458498.878 128.0 0.0522
2458498.962 128.4 0.0516
2458499.045 128.7 0.0512
2458499.128 129.1 0.0508
2458499.212 129.5 0.0502
2458499.295 129.8 0.0498
2458499.712 131.7 0.0529
2458499.795 132.1 0.0525
2458499.878 132.5 0.0518
2458499.962 132.9 0.0507
2458500.045 133.3 0.0499
2458500.128 133.7 0.0493
2458500.212 134.1 0.0486
2458500.295 134.5 0.0480
2458500.378 134.9 0.0474
2458500.462 135.4 0.0473
2458500.545 135.8 0.0474
2458500.962 138.1 0.0474
2458501.045 138.5 0.0459
2458501.128 139.0 0.0435
2458501.212 139.5 0.0422
2458501.295 140.0 0.0415
2458501.712 142.8 0.0411
2458501.795 143.4 0.0438
2458501.878 144.0 0.0449
2458501.962 144.7 0.0441
2458502.045 145.3 0.0418
2458502.128 146.0 0.0377
2458502.212 146.8 0.0332
2458502.295 147.6 0.0335
2458502.378 148.4 0.0345
2458502.462 149.3 0.0335
2458502.545 150.2 0.0369
2458502.628 151.2 0.0326
2458502.712 152.3 0.0254
2458504.087  99.6 0.0839
2458504.170 103.0 0.0794
2458504.253 105.7 0.0759
2458504.420 109.7 0.0725
2458504.503 111.3 0.0681
2458504.587 112.7 0.0671
2458504.670 114.0 0.0645
2458504.753 115.2 0.0667
2458504.837 116.3 0.0652
2458504.920 117.2 0.0631
2458505.003 118.2 0.0617
2458505.087 119.0 0.0629
2458505.170 119.9 0.0618
2458505.253 120.6 0.0603
2458505.337 121.4 0.0584
2458505.420 122.1 0.0574
2458505.503 122.8 0.0570
2458505.587 123.4 0.0577
2458505.670 124.1 0.0570
2458505.753 124.7 0.0562
2458505.837 125.3 0.0552
2458505.920 125.8 0.0544
2458506.003 126.4 0.0533
2458506.087 126.9 0.0521
2458506.170 127.5 0.0516
2458506.253 128.0 0.0513
2458506.337 128.5 0.0512
2458506.420 129.0 0.0525
2458506.503 129.5 0.0535
2458506.587 130.0 0.0526
2458506.670 130.4 0.0524
2458506.753 130.9 0.0522
2458506.837 131.4 0.0518
2458506.920 131.8 0.0513
2458507.003 132.3 0.0503
2458507.087 132.7 0.0493
2458507.170 133.1 0.0491
2458507.253 133.6 0.0486
2458507.712 135.9 0.0505
2458507.795 136.3 0.0495
2458507.878 136.7 0.0486
2458507.962 137.1 0.0473
2458508.045 137.5 0.0466
2458508.128 137.9 0.0457
2458508.212 138.3 0.0450
2458508.295 138.7 0.0445
2458508.712 140.7 0.0454
2458508.795 141.1 0.0444
2458508.878 141.5 0.0424
2458508.962 141.9 0.0411
2458509.045 142.3 0.0408
2458509.128 142.7 0.0398
2458509.212 143.1 0.0397
2458509.712 145.5 0.0409
2458509.795 145.9 0.0383
2458509.878 146.3 0.0358
2458509.962 146.7 0.0348
2458510.045 147.1 0.0344
2458510.128 147.5 0.0345
2458510.545 149.5 0.0384
2458510.628 150.0 0.0377
2458510.712 150.4 0.0349
2458510.795 150.8 0.0327
2458510.878 151.3 0.0306
2458510.962 151.7 0.0295
2458511.045 152.1 0.0293
2458511.128 152.6 0.0296
2458511.212 153.1 0.0305
2458515.045 106.6 0.0694
2458515.128 112.0 0.0648
2458515.212 116.0 0.0622
2458515.295 119.2 0.0601
2458515.378 121.7 0.0584
2458515.462 123.9 0.0575
