# Supplementary material for: Brightness modulations of our nearest terrestrial planet Venus reveal atmospheric super-rotation rather than surface features
Source: Nat Commun. 2020 Nov 12;11:5720. doi: 10.1038/s41467-020-19385-6 (PMC7665209; doi:10.1038/s41467-020-19385-6)
Supplement: Supplementary file 8 — Supplementary Data 3 [file 41467_2020_19385_MOESM8_ESM.txt]

# Time of generation (UTC) : Tue Feb 25 13:09:00 2020
# Wavelength: 2020 nm
# Akatsuki internal data version: L2c (v20180201)
# Camera: IR2/Akatsuki, JAXA (PI. Takehiko Satoh)
# Details of image processing: see Methods 'Image processing' subsection
#------------------------------------------------------
# Julian day , solar phase angle (deg) , disk-int brightness
#------------------------------------------------------
2457479.131  91.0 0.0189
2457480.131  86.6 0.0181
2457481.131  81.1 0.0172
2457481.860  75.1 0.0172
2457481.943  74.2 0.0172
2457482.027  73.1 0.0174
2457482.193  70.6 0.0180
2457482.277  69.0 0.0183
2457483.193 112.9 0.0207
2457483.277 111.3 0.0205
2457483.360 108.8 0.0188
2457484.131  99.6 0.0193
2457486.131  88.8 0.0157
2457487.131  84.8 0.0163
2457488.131  81.0 0.0174
2457489.131  77.2 0.0166
2457490.131  73.2 0.0162
2457491.131  68.6 0.0163
2457495.131  82.6 0.0162
2457496.131  76.5 0.0150
2457498.131  67.6 0.0158
2457499.131  63.6 0.0162
2457500.131  59.5 0.0160
2457501.131  55.1 0.0166
2457502.131  49.9 0.0180
2457503.131  42.8 0.0199
2457503.797  34.5 0.0253
2457503.881  32.9 0.0244
2457503.964  31.0 0.0244
2457504.047  28.7 0.0249
2457504.131  25.9 0.0259
2457504.214  22.2 0.0272
2457504.839  88.4 0.0156
2457504.922  85.0 0.0150
2457505.006  82.3 0.0151
2457505.089  80.1 0.0151
2457505.172  78.3 0.0153
2457505.256  76.8 0.0154
2457505.339  75.4 0.0154
2457505.422  74.2 0.0155
2457507.131  60.2 0.0153
2457508.131  55.1 0.0156
2457509.131  50.5 0.0170
2457510.131  46.0 0.0180
2457511.131  41.4 0.0185
2457513.131  30.6 0.0228
2457514.131  22.3 0.0251
2457515.006   6.8 0.0303
2457515.089   4.1 0.0318
2457515.172   3.3 0.0323
2457515.756  81.5 0.0137
2457515.839  76.1 0.0135
2457515.923  72.2 0.0136
2457516.006  69.2 0.0139
2457516.089  66.7 0.0139
2457516.172  64.6 0.0141
2457516.256  62.8 0.0143
2457517.131  51.5 0.0171
2457518.131  44.0 0.0184
2457519.214  37.8 0.0184
2457520.131  33.1 0.0190
2457521.048  28.5 0.0215
2457521.214  27.7 0.0219
2457522.047  23.5 0.0241
2457522.214  22.7 0.0243
2457523.047  18.1 0.0250
2457524.047  11.8 0.0254
2457524.214  10.6 0.0258
2457525.047   3.4 0.0289
2457525.214   1.7 0.0295
2457525.839   9.1 0.0291
2457525.922  11.3 0.0284
2457526.006  13.8 0.0283
2457526.089  16.8 0.0281
2457526.172  20.6 0.0280
2457526.256  25.6 0.0281
2457526.881  65.9 0.0141
2457526.964  60.6 0.0145
2457527.047  56.7 0.0148
2457527.131  53.6 0.0154
2457527.214  51.0 0.0155
2457527.298  48.8 0.0161
2457528.089  36.3 0.0192
2457528.173  35.4 0.0194
2457529.089  27.6 0.0216
2457529.172  27.0 0.0218
2457530.089  21.2 0.0232
2457530.172  20.7 0.0232
2457531.089  15.7 0.0233
2457531.172  15.2 0.0234
2457532.089  10.5 0.0248
2457533.089   5.6 0.0271
2457533.172   5.2 0.0273
2457534.089   2.9 0.0295
2457534.172   3.1 0.0294
2457555.881  36.2 0.0206
2457555.964  36.6 0.0223
2457556.048  37.1 0.0214
2457556.131  37.5 0.0207
2457556.214  37.9 0.0201
2457556.298  38.4 0.0197
2457556.381  38.8 0.0192
2457556.464  39.2 0.0189
2457556.964  42.0 0.0178
2457557.047  42.5 0.0175
2457557.214  43.5 0.0174
2457557.297  44.1 0.0173
2457557.381  44.6 0.0174
2457557.464  45.1 0.0174
2457557.881  48.0 0.0191
2457557.964  48.6 0.0192
2457558.048  49.3 0.0195
2457558.298  51.4 0.0195
2457558.381  52.2 0.0197
2457558.464  52.9 0.0195
2457558.839  57.2 0.0197
2457558.923  58.3 0.0193
2457559.006  59.5 0.0192
2457559.089  60.9 0.0190
2457559.172  62.4 0.0188
2457559.256  64.1 0.0188
2457561.839  28.3 0.0241
2457561.922  28.9 0.0238
2457562.006  29.5 0.0239
2457562.172  30.6 0.0239
2457562.256  31.2 0.0238
2457562.339  31.7 0.0236
2457562.422  32.3 0.0236
2457562.839  34.7 0.0233
2457562.922  35.2 0.0229
2457563.006  35.7 0.0228
2457563.089  36.1 0.0227
2457563.172  36.5 0.0227
2457563.256  37.0 0.0226
2457563.339  37.4 0.0225
2457563.422  37.8 0.0225
2457563.839  39.9 0.0219
2457563.922  40.3 0.0214
2457564.006  40.7 0.0212
2457564.089  41.1 0.0215
2457564.172  41.5 0.0214
2457564.256  41.9 0.0214
2457564.339  42.3 0.0213
2457564.422  42.7 0.0212
2457564.839  44.6 0.0198
2457564.922  44.9 0.0195
2457565.006  45.3 0.0194
2457565.089  45.7 0.0193
2457565.172  46.0 0.0192
2457565.256  46.4 0.0192
2457565.339  46.8 0.0192
2457565.422  47.2 0.0190
2457565.839  49.0 0.0191
2457566.006  49.7 0.0185
2457566.172  50.5 0.0184
2457566.256  50.8 0.0183
2457566.339  51.2 0.0182
2457566.422  51.6 0.0181
2457566.839  53.5 0.0184
2457566.922  53.8 0.0180
2457567.006  54.2 0.0180
2457567.089  54.6 0.0180
2457567.172  55.0 0.0181
2457567.256  55.4 0.0182
2457567.339  55.8 0.0182
2457567.423  56.2 0.0182
2457567.839  58.2 0.0179
2457567.922  58.7 0.0176
2457568.006  59.1 0.0176
2457568.089  59.5 0.0176
2457568.172  60.0 0.0177
2457568.339  60.9 0.0179
2457568.422  61.4 0.0180
2457569.839  72.2 0.0181
2457569.922  73.2 0.0177
2457570.006  74.3 0.0176
2457570.089  75.5 0.0174
2457570.172  76.8 0.0173
2457570.256  78.3 0.0171
2457570.422  82.0 0.0172
2457571.839  39.1 0.0221
2457571.923  40.1 0.0221
2457572.006  41.1 0.0224
2457572.089  42.0 0.0227
2457572.172  42.9 0.0227
2457572.339  44.4 0.0230
2457572.423  45.1 0.0234
2457572.798  47.9 0.0226
2457572.881  48.4 0.0221
2457572.964  49.0 0.0222
2457573.214  50.5 0.0225
2457573.297  51.0 0.0227
2457573.381  51.5 0.0227
2457573.797  53.7 0.0225
2457573.881  54.1 0.0214
2457573.964  54.5 0.0206
2457574.047  54.9 0.0199
2457574.131  55.3 0.0192
2457574.214  55.7 0.0187
2457574.297  56.1 0.0182
2457574.381  56.5 0.0179
2457576.131  63.9 0.0173
2457576.214  64.2 0.0175
2457576.297  64.6 0.0177
2457576.797  66.6 0.0193
2457576.881  66.9 0.0193
2457576.964  67.2 0.0193
2457577.047  67.6 0.0195
2457577.131  67.9 0.0197
2457577.214  68.2 0.0200
2457577.297  68.6 0.0205
2457577.381  68.9 0.0208
2457577.797  70.6 0.0216
2457577.881  71.0 0.0212
2457577.964  71.3 0.0208
2457578.047  71.7 0.0205
2457578.131  72.0 0.0201
2457578.214  72.4 0.0197
2457578.297  72.7 0.0191
2457578.797  75.0 0.0163
2457578.881  75.4 0.0158
2457578.964  75.8 0.0153
2457579.047  76.2 0.0150
2457579.131  76.6 0.0148
2457579.297  77.4 0.0146
2457579.756  79.9 0.0153
2457579.839  80.4 0.0154
2457579.922  80.9 0.0157
2457580.006  81.5 0.0161
2457580.089  82.0 0.0165
2457580.172  82.6 0.0169
2457580.256  83.2 0.0174
2457580.339  83.8 0.0176
2457580.798  87.9 0.0184
2457580.964  89.8 0.0187
2457582.964  61.3 0.0185
2457583.131  62.7 0.0181
2457583.214  63.4 0.0179
2457583.964  68.2 0.0168
2457584.131  69.1 0.0171
2457584.214  69.6 0.0174
2457584.964  73.1 0.0201
2457585.047  73.5 0.0204
2457585.131  73.9 0.0205
2457585.214  74.2 0.0205
2457585.964  77.3 0.0209
2457586.047  77.6 0.0212
2457586.131  77.9 0.0213
2457586.214  78.3 0.0213
2457586.964  81.1 0.0191
2457587.047  81.4 0.0192
2457587.131  81.8 0.0192
2457587.214  82.1 0.0191
2457587.964  84.9 0.0186
2457588.047  85.2 0.0188
2457588.131  85.5 0.0191
2457588.214  85.9 0.0193
2457588.964  88.8 0.0192
2457589.047  89.1 0.0193
2457589.131  89.5 0.0194
2457589.214  89.8 0.0195
2457589.964  93.2 0.0196
2457590.047  93.6 0.0197
2457590.131  94.0 0.0197
2457590.964  98.6 0.0194
2457591.047  99.2 0.0195
2457591.131  99.8 0.0196
2457591.214 100.4 0.0197
2457592.943  64.7 0.0211
2457593.193  71.3 0.0198
2457593.277  72.8 0.0199
2457593.360  74.0 0.0199
2457593.964  80.3 0.0186
2457594.047  80.9 0.0187
2457594.131  81.5 0.0188
2457594.214  82.1 0.0190
2457595.047  86.9 0.0198
2457595.131  87.3 0.0201
2457595.214  87.7 0.0204
2457595.964  91.0 0.0219
2457596.047  91.4 0.0222
2457596.131  91.7 0.0224
2457596.214  92.1 0.0225
2457596.964  95.1 0.0208
2457597.047  95.4 0.0206
2457597.131  95.7 0.0203
2457597.214  96.0 0.0200
2457597.964  98.9 0.0175
2457598.047  99.2 0.0175
2457598.131  99.5 0.0176
2457598.214  99.8 0.0176
2457598.943 102.6 0.0195
2457599.027 102.9 0.0198
2457599.110 103.3 0.0200
2457599.193 103.6 0.0204
2457599.943 106.7 0.0228
2457600.027 107.0 0.0231
2457600.110 107.4 0.0233
2457600.193 107.7 0.0235
2457600.943 111.3 0.0220
2457601.027 111.7 0.0217
2457601.110 112.1 0.0215
2457601.193 112.6 0.0213
2457601.943 117.3 0.0208
2457602.027 118.0 0.0208
2457604.089  87.9 0.0219
2457604.173  89.3 0.0223
2457604.256  90.5 0.0224
2457605.047  98.1 0.0210
2457605.214  99.3 0.0207
2457605.964 103.6 0.0202
2457606.047 104.0 0.0199
2457606.131 104.5 0.0198
2457606.214 104.9 0.0199
2457606.964 108.4 0.0203
2457607.047 108.7 0.0205
2457607.131 109.1 0.0205
2457607.214 109.4 0.0206
2457607.964 112.6 0.0217
2457608.047 112.9 0.0221
2457608.131 113.3 0.0223
2457608.214 113.6 0.0226
2457608.964 116.6 0.0229
2457609.047 117.0 0.0227
2457609.131 117.3 0.0227
2457609.214 117.7 0.0226
2457614.673  92.4 0.0241
2457614.756  95.7 0.0243
2457614.839  98.3 0.0242
2457614.923 100.4 0.0243
2457615.006 102.1 0.0244
2457615.173 105.0 0.0244
2457615.256 106.2 0.0251
2457615.339 107.3 0.0249
2457615.422 108.3 0.0247
2457615.818 112.3 0.0234
2457615.902 113.0 0.0232
2457625.591  99.6 0.0223
2457625.631 102.3 0.0224
2457679.877 105.1 0.0155
2457679.961 103.8 0.0155
2457680.044 102.3 0.0151
2457680.211  98.6 0.0131
2457680.294  96.2 0.0150
2457680.461  89.1 0.0158
2457690.013  98.0 0.0146
2457690.096  97.4 0.0147
2457690.179  96.7 0.0148
2457690.221  96.4 0.0151
2457690.263  96.1 0.0149
2457690.304  95.7 0.0142
2457690.346  95.4 0.0145
2457690.388  95.0 0.0145
2457690.429  94.6 0.0142
2457690.471  94.2 0.0144
2457690.853  89.8 0.0148
2457690.895  89.2 0.0147
2457690.936  88.5 0.0146
2457691.020  87.0 0.0147
2457691.061  86.2 0.0148
2457691.103  85.3 0.0148
